# Supplementary material for: Temporal trends of ischemic stroke attributable to diet high in sodium in China from the global burden of disease study 2021
Source: Front Nutr. 2025 Mar 13;12:1513981. doi: 10.3389/fnut.2025.1513981 (PMC11966442; doi:10.3389/fnut.2025.1513981)
Supplement: Supplementary file 1 [file Data_Sheet_1.csv]

	measure_id	measure_name	location_id	location_name	sex_id	sex_name	age_id	age_name	cause_id	cause_name	rei_id	rei_name	metric_id	metric_name	year	val	upper	lower
25118	1	Deaths	6	People's Republic of China	1	Male	10	25-29 years	495	Ischemic stroke	124	Diet high in sodium	1	Number	1990	22.3507063592633	70.6233857328703	-8.70617619969362
25119	1	Deaths	6	People's Republic of China	2	Female	10	25-29 years	495	Ischemic stroke	124	Diet high in sodium	1	Number	1990	13.1243446455922	48.3649958405171	-4.20155472471205
25120	1	Deaths	6	People's Republic of China	3	Both	10	25-29 years	495	Ischemic stroke	124	Diet high in sodium	1	Number	1990	35.4750510048555	105.676255297838	-12.809730695776
25121	1	Deaths	6	People's Republic of China	1	Male	10	25-29 years	495	Ischemic stroke	124	Diet high in sodium	2	Percent	1990	0.0929577527029216	0.271473916316121	-0.0366947527022211
25122	1	Deaths	6	People's Republic of China	2	Female	10	25-29 years	495	Ischemic stroke	124	Diet high in sodium	2	Percent	1990	0.0665403013791749	0.235787494662529	-0.022299526525655
25123	1	Deaths	6	People's Republic of China	3	Both	10	25-29 years	495	Ischemic stroke	124	Diet high in sodium	2	Percent	1990	0.0812148777297834	0.243433282551261	-0.0300332169067034
25124	1	Deaths	6	People's Republic of China	1	Male	10	25-29 years	495	Ischemic stroke	124	Diet high in sodium	3	Rate	1990	0.03961029738	0.12515995092	-0.01542923176
25125	1	Deaths	6	People's Republic of China	2	Female	10	25-29 years	495	Ischemic stroke	124	Diet high in sodium	3	Rate	1990	0.02454848441	0.09046450536	-0.00785881531
25126	1	Deaths	6	People's Republic of China	3	Both	10	25-29 years	495	Ischemic stroke	124	Diet high in sodium	3	Rate	1990	0.03228248802	0.0961659631	-0.01165692412
25127	1	Deaths	6	People's Republic of China	1	Male	10	25-29 years	495	Ischemic stroke	124	Diet high in sodium	1	Number	1991	24.3407852013306	74.5115040673775	-9.5263133149234
25128	1	Deaths	6	People's Republic of China	2	Female	10	25-29 years	495	Ischemic stroke	124	Diet high in sodium	1	Number	1991	13.7692198474807	47.4946218947401	-4.48694695102235
25129	1	Deaths	6	People's Republic of China	3	Both	10	25-29 years	495	Ischemic stroke	124	Diet high in sodium	1	Number	1991	38.1100050488113	114.632974242302	-13.8693946701939
25130	1	Deaths	6	People's Republic of China	1	Male	10	25-29 years	495	Ischemic stroke	124	Diet high in sodium	2	Percent	1991	0.093441224067218	0.273709692237756	-0.0373601652621336
25131	1	Deaths	6	People's Republic of China	2	Female	10	25-29 years	495	Ischemic stroke	124	Diet high in sodium	2	Percent	1991	0.0672006948364987	0.238186318786828	-0.0206978885660822
25132	1	Deaths	6	People's Republic of China	3	Both	10	25-29 years	495	Ischemic stroke	124	Diet high in sodium	2	Percent	1991	0.0820095260559631	0.242941017409183	-0.0307959047822565
25133	1	Deaths	6	People's Republic of China	1	Male	10	25-29 years	495	Ischemic stroke	124	Diet high in sodium	3	Rate	1991	0.03975637116	0.12170137433	-0.01555954932
25134	1	Deaths	6	People's Republic of China	2	Female	10	25-29 years	495	Ischemic stroke	124	Diet high in sodium	3	Rate	1991	0.02377880862	0.08202102493	-0.00774875076
25135	1	Deaths	6	People's Republic of China	3	Both	10	25-29 years	495	Ischemic stroke	124	Diet high in sodium	3	Rate	1991	0.03199018906	0.09622487623	-0.01164220674
25136	1	Deaths	6	People's Republic of China	1	Male	10	25-29 years	495	Ischemic stroke	124	Diet high in sodium	1	Number	1992	26.0223838284504	79.646361612203	-9.82794672025597
25137	1	Deaths	6	People's Republic of China	2	Female	10	25-29 years	495	Ischemic stroke	124	Diet high in sodium	1	Number	1992	14.3165140597647	53.3301245931131	-4.62446061975833
25138	1	Deaths	6	People's Republic of China	3	Both	10	25-29 years	495	Ischemic stroke	124	Diet high in sodium	1	Number	1992	40.3388978882151	120.671465954281	-14.3069685670211
25139	1	Deaths	6	People's Republic of China	1	Male	10	25-29 years	495	Ischemic stroke	124	Diet high in sodium	2	Percent	1992	0.0939510862829434	0.274823733397882	-0.0369009881779284
25140	1	Deaths	6	People's Republic of China	2	Female	10	25-29 years	495	Ischemic stroke	124	Diet high in sodium	2	Percent	1992	0.0677049255575852	0.23770797742417	-0.0190070753289094
25141	1	Deaths	6	People's Republic of China	3	Both	10	25-29 years	495	Ischemic stroke	124	Diet high in sodium	2	Percent	1992	0.0825987807875836	0.248108118930221	-0.0299662870663585
25142	1	Deaths	6	People's Republic of China	1	Male	10	25-29 years	495	Ischemic stroke	124	Diet high in sodium	3	Rate	1992	0.04005222671	0.12258731378	-0.01512663685
25143	1	Deaths	6	People's Republic of China	2	Female	10	25-29 years	495	Ischemic stroke	124	Diet high in sodium	3	Rate	1992	0.02339272863	0.0871397274	-0.00755622157
25144	1	Deaths	6	People's Republic of China	3	Both	10	25-29 years	495	Ischemic stroke	124	Diet high in sodium	3	Rate	1992	0.03197139783	0.09564057639	-0.0113392732
25145	1	Deaths	6	People's Republic of China	1	Male	10	25-29 years	495	Ischemic stroke	124	Diet high in sodium	1	Number	1993	26.3930598670551	79.5350498697841	-10.119730675766
25146	1	Deaths	6	People's Republic of China	2	Female	10	25-29 years	495	Ischemic stroke	124	Diet high in sodium	1	Number	1993	14.4873575861083	53.2197220335722	-4.56204818560877
25147	1	Deaths	6	People's Republic of China	3	Both	10	25-29 years	495	Ischemic stroke	124	Diet high in sodium	1	Number	1993	40.8804174531633	121.159456508667	-15.1965131595412
25148	1	Deaths	6	People's Republic of China	1	Male	10	25-29 years	495	Ischemic stroke	124	Diet high in sodium	2	Percent	1993	0.0942747585133866	0.273380355625645	-0.0371375960575518
25149	1	Deaths	6	People's Republic of China	2	Female	10	25-29 years	495	Ischemic stroke	124	Diet high in sodium	2	Percent	1993	0.0679709622235766	0.235662391362098	-0.0195336659247987
25150	1	Deaths	6	People's Republic of China	3	Both	10	25-29 years	495	Ischemic stroke	124	Diet high in sodium	2	Percent	1993	0.0830395710722691	0.250748189573757	-0.0305634779352435
25151	1	Deaths	6	People's Republic of China	1	Male	10	25-29 years	495	Ischemic stroke	124	Diet high in sodium	3	Rate	1993	0.03936904549	0.11863796816	-0.01509503405
25152	1	Deaths	6	People's Republic of China	2	Female	10	25-29 years	495	Ischemic stroke	124	Diet high in sodium	3	Rate	1993	0.02307769539	0.08477657339	-0.00726713327
25153	1	Deaths	6	People's Republic of China	3	Both	10	25-29 years	495	Ischemic stroke	124	Diet high in sodium	3	Rate	1993	0.03149090618	0.09333126508	-0.01170614196
25154	1	Deaths	6	People's Republic of China	1	Male	10	25-29 years	495	Ischemic stroke	124	Diet high in sodium	1	Number	1994	26.726996300873	82.2984342244861	-10.367154783889
25155	1	Deaths	6	People's Republic of China	2	Female	10	25-29 years	495	Ischemic stroke	124	Diet high in sodium	1	Number	1994	14.9325198101566	50.9467566910899	-4.42554315243798
25156	1	Deaths	6	People's Republic of China	3	Both	10	25-29 years	495	Ischemic stroke	124	Diet high in sodium	1	Number	1994	41.6595161110296	121.979617364476	-15.4589341454192
25157	1	Deaths	6	People's Republic of China	1	Male	10	25-29 years	495	Ischemic stroke	124	Diet high in sodium	2	Percent	1994	0.0946358793411343	0.273163582141288	-0.0381397268161588
25158	1	Deaths	6	People's Republic of China	2	Female	10	25-29 years	495	Ischemic stroke	124	Diet high in sodium	2	Percent	1994	0.0682053630122549	0.237092920336343	-0.0213108704753121
25159	1	Deaths	6	People's Republic of China	3	Both	10	25-29 years	495	Ischemic stroke	124	Diet high in sodium	2	Percent	1994	0.0831590218967972	0.250731922170994	-0.0311091670756074
25160	1	Deaths	6	People's Republic of China	1	Male	10	25-29 years	495	Ischemic stroke	124	Diet high in sodium	3	Rate	1994	0.03940458119	0.12133557009	-0.01528467276
25161	1	Deaths	6	People's Republic of China	2	Female	10	25-29 years	495	Ischemic stroke	124	Diet high in sodium	3	Rate	1994	0.02365405498	0.08070288196	-0.00701034001
25162	1	Deaths	6	People's Republic of China	3	Both	10	25-29 years	495	Ischemic stroke	124	Diet high in sodium	3	Rate	1994	0.03181186064	0.09314555115	-0.01180468485
25163	1	Deaths	6	People's Republic of China	1	Male	10	25-29 years	495	Ischemic stroke	124	Diet high in sodium	1	Number	1995	26.7462344997067	81.2526847276689	-10.6525512228845
25164	1	Deaths	6	People's Republic of China	2	Female	10	25-29 years	495	Ischemic stroke	124	Diet high in sodium	1	Number	1995	14.9953561531961	51.961047018673	-4.39872700163526
25165	1	Deaths	6	People's Republic of China	3	Both	10	25-29 years	495	Ischemic stroke	124	Diet high in sodium	1	Number	1995	41.7415906529029	121.5543906559	-15.2817055968532
25166	1	Deaths	6	People's Republic of China	1	Male	10	25-29 years	495	Ischemic stroke	124	Diet high in sodium	2	Percent	1995	0.0951086892033905	0.273867685832926	-0.0380843571110012
25167	1	Deaths	6	People's Republic of China	2	Female	10	25-29 years	495	Ischemic stroke	124	Diet high in sodium	2	Percent	1995	0.0684157499446851	0.229705345317156	-0.0229255674614755
25168	1	Deaths	6	People's Republic of China	3	Both	10	25-29 years	495	Ischemic stroke	124	Diet high in sodium	2	Percent	1995	0.0834246069865169	0.251947677338516	-0.0315872606742664
25169	1	Deaths	6	People's Republic of China	1	Male	10	25-29 years	495	Ischemic stroke	124	Diet high in sodium	3	Rate	1995	0.03950241735	0.12000483518	-0.0157331128
25170	1	Deaths	6	People's Republic of China	2	Female	10	25-29 years	495	Ischemic stroke	124	Diet high in sodium	3	Rate	1995	0.02391020199	0.08285225887	-0.00701380148
25171	1	Deaths	6	People's Republic of China	3	Both	10	25-29 years	495	Ischemic stroke	124	Diet high in sodium	3	Rate	1995	0.03200474103	0.09320001307	-0.01171701947
25172	1	Deaths	6	People's Republic of China	1	Male	10	25-29 years	495	Ischemic stroke	124	Diet high in sodium	1	Number	1996	26.7749747585037	80.4100144082486	-10.5193406438813
25173	1	Deaths	6	People's Republic of China	2	Female	10	25-29 years	495	Ischemic stroke	124	Diet high in sodium	1	Number	1996	14.5644735580103	50.6448679752503	-4.35889921687784
25174	1	Deaths	6	People's Republic of China	3	Both	10	25-29 years	495	Ischemic stroke	124	Diet high in sodium	1	Number	1996	41.339448316514	121.538041526851	-15.8133215918744
25175	1	Deaths	6	People's Republic of China	1	Male	10	25-29 years	495	Ischemic stroke	124	Diet high in sodium	2	Percent	1996	0.0955393766033355	0.274948295476232	-0.0379903658984992
25176	1	Deaths	6	People's Republic of China	2	Female	10	25-29 years	495	Ischemic stroke	124	Diet high in sodium	2	Percent	1996	0.0689505950959036	0.242735796020077	-0.0244693461528434
25177	1	Deaths	6	People's Republic of China	3	Both	10	25-29 years	495	Ischemic stroke	124	Diet high in sodium	2	Percent	1996	0.0841527036356074	0.257541479622354	-0.0314516866001263
25178	1	Deaths	6	People's Republic of China	1	Male	10	25-29 years	495	Ischemic stroke	124	Diet high in sodium	3	Rate	1996	0.03993075361	0.11991915966	-0.01568797742
25179	1	Deaths	6	People's Republic of China	2	Female	10	25-29 years	495	Ischemic stroke	124	Diet high in sodium	3	Rate	1996	0.0235494803	0.0818883234	-0.00704795892
25180	1	Deaths	6	People's Republic of China	3	Both	10	25-29 years	495	Ischemic stroke	124	Diet high in sodium	3	Rate	1996	0.0320709998	0.09428878867	-0.01226791973
25181	1	Deaths	6	People's Republic of China	1	Male	10	25-29 years	495	Ischemic stroke	124	Diet high in sodium	1	Number	1997	25.6082090703433	76.6086691332602	-10.2147075689824
25182	1	Deaths	6	People's Republic of China	2	Female	10	25-29 years	495	Ischemic stroke	124	Diet high in sodium	1	Number	1997	14.2082828478246	48.9881472998702	-4.41639722431158
25183	1	Deaths	6	People's Republic of China	3	Both	10	25-29 years	495	Ischemic stroke	124	Diet high in sodium	1	Number	1997	39.8164919181679	116.766606805154	-15.0311503868034
25184	1	Deaths	6	People's Republic of China	1	Male	10	25-29 years	495	Ischemic stroke	124	Diet high in sodium	2	Percent	1997	0.0960744787303362	0.277653534739226	-0.0378146902077048
25185	1	Deaths	6	People's Republic of China	2	Female	10	25-29 years	495	Ischemic stroke	124	Diet high in sodium	2	Percent	1997	0.0693664196995865	0.241248878459909	-0.0239417783370653
25186	1	Deaths	6	People's Republic of China	3	Both	10	25-29 years	495	Ischemic stroke	124	Diet high in sodium	2	Percent	1997	0.0845122128833566	0.261550578101015	-0.0314333764294433
25187	1	Deaths	6	People's Republic of China	1	Male	10	25-29 years	495	Ischemic stroke	124	Diet high in sodium	3	Rate	1997	0.03880815205	0.11609718088	-0.01547995502
25188	1	Deaths	6	People's Republic of China	2	Female	10	25-29 years	495	Ischemic stroke	124	Diet high in sodium	3	Rate	1997	0.02332749528	0.08042990043	-0.00725094556
25189	1	Deaths	6	People's Republic of China	3	Both	10	25-29 years	495	Ischemic stroke	124	Diet high in sodium	3	Rate	1997	0.03137762056	0.09201861102	-0.01184538644
25190	1	Deaths	6	People's Republic of China	1	Male	10	25-29 years	495	Ischemic stroke	124	Diet high in sodium	1	Number	1998	25.1534128225612	77.8756839188221	-10.125696901848
25191	1	Deaths	6	People's Republic of China	2	Female	10	25-29 years	495	Ischemic stroke	124	Diet high in sodium	1	Number	1998	14.3147476715152	51.0208980752369	-4.87523343049671
25192	1	Deaths	6	People's Republic of China	3	Both	10	25-29 years	495	Ischemic stroke	124	Diet high in sodium	1	Number	1998	39.4681604940764	118.270783770973	-15.1159798416391
25193	1	Deaths	6	People's Republic of China	1	Male	10	25-29 years	495	Ischemic stroke	124	Diet high in sodium	2	Percent	1998	0.0965395175440158	0.279558657845776	-0.0380995340185806
25194	1	Deaths	6	People's Republic of China	2	Female	10	25-29 years	495	Ischemic stroke	124	Diet high in sodium	2	Percent	1998	0.0697956186920328	0.241933798452738	-0.0235751590286076
25195	1	Deaths	6	People's Republic of China	3	Both	10	25-29 years	495	Ischemic stroke	124	Diet high in sodium	2	Percent	1998	0.0848101138775324	0.262653255445009	-0.0321679483544811
25196	1	Deaths	6	People's Republic of China	1	Male	10	25-29 years	495	Ischemic stroke	124	Diet high in sodium	3	Rate	1998	0.03891264601	0.12047466253	-0.01566458047
25197	1	Deaths	6	People's Republic of China	2	Female	10	25-29 years	495	Ischemic stroke	124	Diet high in sodium	3	Rate	1998	0.02383849321	0.08496561449	-0.00811877524
25198	1	Deaths	6	People's Republic of China	3	Both	10	25-29 years	495	Ischemic stroke	124	Diet high in sodium	3	Rate	1998	0.03165313112	0.09485216892	-0.01212288807
25199	1	Deaths	6	People's Republic of China	1	Male	10	25-29 years	495	Ischemic stroke	124	Diet high in sodium	1	Number	1999	24.8761503507672	76.3883701729524	-9.87271623771236
25200	1	Deaths	6	People's Republic of China	2	Female	10	25-29 years	495	Ischemic stroke	124	Diet high in sodium	1	Number	1999	14.6458679723224	51.6731074128407	-5.26127556731732
25201	1	Deaths	6	People's Republic of China	3	Both	10	25-29 years	495	Ischemic stroke	124	Diet high in sodium	1	Number	1999	39.5220183230897	120.141677668773	-15.2699942321819
25202	1	Deaths	6	People's Republic of China	1	Male	10	25-29 years	495	Ischemic stroke	124	Diet high in sodium	2	Percent	1999	0.0969089989850942	0.283692470269867	-0.037193271810596
25203	1	Deaths	6	People's Republic of China	2	Female	10	25-29 years	495	Ischemic stroke	124	Diet high in sodium	2	Percent	1999	0.0700965825007225	0.23916438300518	-0.0235676834650083
25204	1	Deaths	6	People's Republic of China	3	Both	10	25-29 years	495	Ischemic stroke	124	Diet high in sodium	2	Percent	1999	0.0848958892582297	0.263938316456695	-0.0327172049211966
25205	1	Deaths	6	People's Republic of China	1	Male	10	25-29 years	495	Ischemic stroke	124	Diet high in sodium	3	Rate	1999	0.03957230202	0.12151653745	-0.01570524793
25206	1	Deaths	6	People's Republic of China	2	Female	10	25-29 years	495	Ischemic stroke	124	Diet high in sodium	3	Rate	1999	0.02480797706	0.08752675265	-0.00891183806
25207	1	Deaths	6	People's Republic of China	3	Both	10	25-29 years	495	Ischemic stroke	124	Diet high in sodium	3	Rate	1999	0.03242181576	0.09855800648	-0.01252671196
25208	1	Deaths	6	People's Republic of China	1	Male	10	25-29 years	495	Ischemic stroke	124	Diet high in sodium	1	Number	2000	24.9174483123838	76.6808222026881	-9.81218847406949
25209	1	Deaths	6	People's Republic of China	2	Female	10	25-29 years	495	Ischemic stroke	124	Diet high in sodium	1	Number	2000	14.4317798608978	49.9685067045952	-4.76601034701271
25210	1	Deaths	6	People's Republic of China	3	Both	10	25-29 years	495	Ischemic stroke	124	Diet high in sodium	1	Number	2000	39.3492281732815	119.42299505672	-15.0671495743796
25211	1	Deaths	6	People's Republic of China	1	Male	10	25-29 years	495	Ischemic stroke	124	Diet high in sodium	2	Percent	2000	0.0972264259091421	0.28892475016593	-0.037303017749474
25212	1	Deaths	6	People's Republic of China	2	Female	10	25-29 years	495	Ischemic stroke	124	Diet high in sodium	2	Percent	2000	0.0701512154951336	0.237572675405993	-0.0228670005278147
25213	1	Deaths	6	People's Republic of China	3	Both	10	25-29 years	495	Ischemic stroke	124	Diet high in sodium	2	Percent	2000	0.0852404685531029	0.266882042716032	-0.0332764287103711
25214	1	Deaths	6	People's Republic of China	1	Male	10	25-29 years	495	Ischemic stroke	124	Diet high in sodium	3	Rate	2000	0.04113824102	0.12659860295	-0.01619973961
25215	1	Deaths	6	People's Republic of China	2	Female	10	25-29 years	495	Ischemic stroke	124	Diet high in sodium	3	Rate	2000	0.02506283204	0.08677739702	-0.00827685275
25216	1	Deaths	6	People's Republic of China	3	Both	10	25-29 years	495	Ischemic stroke	124	Diet high in sodium	3	Rate	2000	0.03330378044	0.10107535502	-0.01275229692
25217	1	Deaths	6	People's Republic of China	1	Male	10	25-29 years	495	Ischemic stroke	124	Diet high in sodium	1	Number	2001	24.3076993396456	73.2090766680619	-9.71060230292685
25218	1	Deaths	6	People's Republic of China	2	Female	10	25-29 years	495	Ischemic stroke	124	Diet high in sodium	1	Number	2001	13.9442627532125	46.7673995951769	-4.69901279495467
25219	1	Deaths	6	People's Republic of China	3	Both	10	25-29 years	495	Ischemic stroke	124	Diet high in sodium	1	Number	2001	38.251962092858	114.137734987237	-15.434130760504
25220	1	Deaths	6	People's Republic of China	1	Male	10	25-29 years	495	Ischemic stroke	124	Diet high in sodium	2	Percent	2001	0.0974828010267481	0.288743633735197	-0.0393328286123443
25221	1	Deaths	6	People's Republic of China	2	Female	10	25-29 years	495	Ischemic stroke	124	Diet high in sodium	2	Percent	2001	0.0703351404400028	0.240081489287195	-0.0225082033697277
25222	1	Deaths	6	People's Republic of China	3	Both	10	25-29 years	495	Ischemic stroke	124	Diet high in sodium	2	Percent	2001	0.0854646639779456	0.261922601981942	-0.0328525965272459
25223	1	Deaths	6	People's Republic of China	1	Male	10	25-29 years	495	Ischemic stroke	124	Diet high in sodium	3	Rate	2001	0.04204779855	0.12663808552	-0.01679753578
25224	1	Deaths	6	People's Republic of China	2	Female	10	25-29 years	495	Ischemic stroke	124	Diet high in sodium	3	Rate	2001	0.02512099966	0.0842528465	-0.00846540982
25225	1	Deaths	6	People's Republic of China	3	Both	10	25-29 years	495	Ischemic stroke	124	Diet high in sodium	3	Rate	2001	0.03375627599	0.10072332692	-0.01362018441
25226	1	Deaths	6	People's Republic of China	1	Male	10	25-29 years	495	Ischemic stroke	124	Diet high in sodium	1	Number	2002	23.4074733031313	69.6773157421498	-9.8245179973677
25227	1	Deaths	6	People's Republic of China	2	Female	10	25-29 years	495	Ischemic stroke	124	Diet high in sodium	1	Number	2002	13.1260069409687	43.5049581960294	-4.5171972577751
25228	1	Deaths	6	People's Republic of China	3	Both	10	25-29 years	495	Ischemic stroke	124	Diet high in sodium	1	Number	2002	36.5334802441	110.341242969587	-14.4025178694735
25229	1	Deaths	6	People's Republic of China	1	Male	10	25-29 years	495	Ischemic stroke	124	Diet high in sodium	2	Percent	2002	0.0976331703480477	0.288962653409991	-0.0404656998325932
25230	1	Deaths	6	People's Republic of China	2	Female	10	25-29 years	495	Ischemic stroke	124	Diet high in sodium	2	Percent	2002	0.0705700744026853	0.2352042253894	-0.023109819470555
25231	1	Deaths	6	People's Republic of China	3	Both	10	25-29 years	495	Ischemic stroke	124	Diet high in sodium	2	Percent	2002	0.0858252698501389	0.263608568069634	-0.0320829343587401
25232	1	Deaths	6	People's Republic of China	1	Male	10	25-29 years	495	Ischemic stroke	124	Diet high in sodium	3	Rate	2002	0.04267067658	0.12701833156	-0.01790961479
25233	1	Deaths	6	People's Republic of China	2	Female	10	25-29 years	495	Ischemic stroke	124	Diet high in sodium	3	Rate	2002	0.02475052905	0.08203338123	-0.00851767201
25234	1	Deaths	6	People's Republic of China	3	Both	10	25-29 years	495	Ischemic stroke	124	Diet high in sodium	3	Rate	2002	0.03386199004	0.10227260161	-0.01334934185
25235	1	Deaths	6	People's Republic of China	1	Male	10	25-29 years	495	Ischemic stroke	124	Diet high in sodium	1	Number	2003	23.9900503631208	71.8448009428874	-9.8338881945943
25236	1	Deaths	6	People's Republic of China	2	Female	10	25-29 years	495	Ischemic stroke	124	Diet high in sodium	1	Number	2003	12.2770297907713	40.5672541681394	-4.23343626954001
25237	1	Deaths	6	People's Republic of China	3	Both	10	25-29 years	495	Ischemic stroke	124	Diet high in sodium	1	Number	2003	36.267080153892	106.311254103443	-13.1767738437115
25238	1	Deaths	6	People's Republic of China	1	Male	10	25-29 years	495	Ischemic stroke	124	Diet high in sodium	2	Percent	2003	0.0977945860020714	0.29263432945603	-0.0413073513069122
25239	1	Deaths	6	People's Republic of China	2	Female	10	25-29 years	495	Ischemic stroke	124	Diet high in sodium	2	Percent	2003	0.0706794552464255	0.233140735515366	-0.0237735412801199
25240	1	Deaths	6	People's Republic of China	3	Both	10	25-29 years	495	Ischemic stroke	124	Diet high in sodium	2	Percent	2003	0.0865269860829192	0.266132930460757	-0.0332679667476949
25241	1	Deaths	6	People's Republic of China	1	Male	10	25-29 years	495	Ischemic stroke	124	Diet high in sodium	3	Rate	2003	0.04604210182	0.13788573138	-0.01887336103
25242	1	Deaths	6	People's Republic of China	2	Female	10	25-29 years	495	Ischemic stroke	124	Diet high in sodium	3	Rate	2003	0.02428295923	0.08023870559	-0.00837339015
25243	1	Deaths	6	People's Republic of China	3	Both	10	25-29 years	495	Ischemic stroke	124	Diet high in sodium	3	Rate	2003	0.03532640668	0.10355381744	-0.0128350027
25244	1	Deaths	6	People's Republic of China	1	Male	10	25-29 years	495	Ischemic stroke	124	Diet high in sodium	1	Number	2004	23.4012932353827	69.1016047725991	-9.47438105533448
25245	1	Deaths	6	People's Republic of China	2	Female	10	25-29 years	495	Ischemic stroke	124	Diet high in sodium	1	Number	2004	11.789667017741	39.113153749816	-3.90516868028253
25246	1	Deaths	6	People's Republic of China	3	Both	10	25-29 years	495	Ischemic stroke	124	Diet high in sodium	1	Number	2004	35.1909602531237	107.711985017552	-13.2486551470639
25247	1	Deaths	6	People's Republic of China	1	Male	10	25-29 years	495	Ischemic stroke	124	Diet high in sodium	2	Percent	2004	0.0979209464362189	0.295890423065478	-0.0421732045093422
25248	1	Deaths	6	People's Republic of China	2	Female	10	25-29 years	495	Ischemic stroke	124	Diet high in sodium	2	Percent	2004	0.0707037617303715	0.237630951553733	-0.0243290046947153
25249	1	Deaths	6	People's Republic of China	3	Both	10	25-29 years	495	Ischemic stroke	124	Diet high in sodium	2	Percent	2004	0.0866911578478754	0.2673627906874	-0.0337287148418235
25250	1	Deaths	6	People's Republic of China	1	Male	10	25-29 years	495	Ischemic stroke	124	Diet high in sodium	3	Rate	2004	0.04682429174	0.13826730296	-0.01895754983
25251	1	Deaths	6	People's Republic of China	2	Female	10	25-29 years	495	Ischemic stroke	124	Diet high in sodium	3	Rate	2004	0.02427974921	0.08054999031	-0.00804234047
25252	1	Deaths	6	People's Republic of China	3	Both	10	25-29 years	495	Ischemic stroke	124	Diet high in sodium	3	Rate	2004	0.03571437691	0.10931405118	-0.01344571049
25253	1	Deaths	6	People's Republic of China	1	Male	10	25-29 years	495	Ischemic stroke	124	Diet high in sodium	1	Number	2005	21.7306656570353	64.6371387731787	-8.84913408038781
25254	1	Deaths	6	People's Republic of China	2	Female	10	25-29 years	495	Ischemic stroke	124	Diet high in sodium	1	Number	2005	10.5420907939318	34.8555935713324	-3.67976165251974
25255	1	Deaths	6	People's Republic of China	3	Both	10	25-29 years	495	Ischemic stroke	124	Diet high in sodium	1	Number	2005	32.2727564509671	97.8031160994853	-12.8717262791366
25256	1	Deaths	6	People's Republic of China	1	Male	10	25-29 years	495	Ischemic stroke	124	Diet high in sodium	2	Percent	2005	0.0982248639153884	0.297643838197621	-0.0418179856640695
25257	1	Deaths	6	People's Republic of China	2	Female	10	25-29 years	495	Ischemic stroke	124	Diet high in sodium	2	Percent	2005	0.0706222604502416	0.239240981921682	-0.0240278639482299
25258	1	Deaths	6	People's Republic of China	3	Both	10	25-29 years	495	Ischemic stroke	124	Diet high in sodium	2	Percent	2005	0.087034519951469	0.270442671837433	-0.0346901747450952
25259	1	Deaths	6	People's Republic of China	1	Male	10	25-29 years	495	Ischemic stroke	124	Diet high in sodium	3	Rate	2005	0.0447408623	0.1330801997	-0.01821931714
25260	1	Deaths	6	People's Republic of China	2	Female	10	25-29 years	495	Ischemic stroke	124	Diet high in sodium	3	Rate	2005	0.02232858663	0.07382559643	-0.00779388818
25261	1	Deaths	6	People's Republic of China	3	Both	10	25-29 years	495	Ischemic stroke	124	Diet high in sodium	3	Rate	2005	0.03369344361	0.10210853177	-0.01343835579
25262	1	Deaths	6	People's Republic of China	1	Male	10	25-29 years	495	Ischemic stroke	124	Diet high in sodium	1	Number	2006	18.9461580120955	55.3641357422085	-7.28352192603216
25263	1	Deaths	6	People's Republic of China	2	Female	10	25-29 years	495	Ischemic stroke	124	Diet high in sodium	1	Number	2006	9.38771109393362	31.7889064019109	-3.17754637486971
25264	1	Deaths	6	People's Republic of China	3	Both	10	25-29 years	495	Ischemic stroke	124	Diet high in sodium	1	Number	2006	28.3338691060291	84.9648920817834	-10.8276964090037
25265	1	Deaths	6	People's Republic of China	1	Male	10	25-29 years	495	Ischemic stroke	124	Diet high in sodium	2	Percent	2006	0.0986652859110362	0.295979485245347	-0.0405716958285849
25266	1	Deaths	6	People's Republic of China	2	Female	10	25-29 years	495	Ischemic stroke	124	Diet high in sodium	2	Percent	2006	0.0708848757470839	0.242451966580621	-0.0250722534785143
25267	1	Deaths	6	People's Republic of China	3	Both	10	25-29 years	495	Ischemic stroke	124	Diet high in sodium	2	Percent	2006	0.0872986646287108	0.270393067494116	-0.0341360073464284
25268	1	Deaths	6	People's Republic of China	1	Male	10	25-29 years	495	Ischemic stroke	124	Diet high in sodium	3	Rate	2006	0.03972605289	0.11608678568	-0.01527199219
25269	1	Deaths	6	People's Republic of China	2	Female	10	25-29 years	495	Ischemic stroke	124	Diet high in sodium	3	Rate	2006	0.02023242624	0.06851155702	-0.00684825854
25270	1	Deaths	6	People's Republic of China	3	Both	10	25-29 years	495	Ischemic stroke	124	Diet high in sodium	3	Rate	2006	0.03011314759	0.09030042195	-0.01150764193
25271	1	Deaths	6	People's Republic of China	1	Male	10	25-29 years	495	Ischemic stroke	124	Diet high in sodium	1	Number	2007	18.4464721726293	53.953737084885	-6.99749888850952
25272	1	Deaths	6	People's Republic of China	2	Female	10	25-29 years	495	Ischemic stroke	124	Diet high in sodium	1	Number	2007	9.06559721567639	30.0590778934667	-3.20602588270413
25273	1	Deaths	6	People's Republic of China	3	Both	10	25-29 years	495	Ischemic stroke	124	Diet high in sodium	1	Number	2007	27.5120693883057	82.7586793074092	-10.6976859140889
25274	1	Deaths	6	People's Republic of China	1	Male	10	25-29 years	495	Ischemic stroke	124	Diet high in sodium	2	Percent	2007	0.0991063428392398	0.294938601433488	-0.040551793097571
25275	1	Deaths	6	People's Republic of China	2	Female	10	25-29 years	495	Ischemic stroke	124	Diet high in sodium	2	Percent	2007	0.0711665656599392	0.241081265353513	-0.0246182925202459
25276	1	Deaths	6	People's Republic of China	3	Both	10	25-29 years	495	Ischemic stroke	124	Diet high in sodium	2	Percent	2007	0.0876929477062735	0.26565994758267	-0.0341541376407728
25277	1	Deaths	6	People's Republic of China	1	Male	10	25-29 years	495	Ischemic stroke	124	Diet high in sodium	3	Rate	2007	0.03899401747	0.11405286317	-0.01479202047
25278	1	Deaths	6	People's Republic of China	2	Female	10	25-29 years	495	Ischemic stroke	124	Diet high in sodium	3	Rate	2007	0.01966040258	0.06518859802	-0.00695285242
25279	1	Deaths	6	People's Republic of China	3	Both	10	25-29 years	495	Ischemic stroke	124	Diet high in sodium	3	Rate	2007	0.02945086483	0.08859074332	-0.01145155958
25280	1	Deaths	6	People's Republic of China	1	Male	10	25-29 years	495	Ischemic stroke	124	Diet high in sodium	1	Number	2008	19.8447723992438	59.0711923634182	-8.04744008225389
25281	1	Deaths	6	People's Republic of China	2	Female	10	25-29 years	495	Ischemic stroke	124	Diet high in sodium	1	Number	2008	9.9079010136742	34.0969102450815	-3.44506484445079
25282	1	Deaths	6	People's Republic of China	3	Both	10	25-29 years	495	Ischemic stroke	124	Diet high in sodium	1	Number	2008	29.7526734129181	91.2213807410746	-11.8769692874582
25283	1	Deaths	6	People's Republic of China	1	Male	10	25-29 years	495	Ischemic stroke	124	Diet high in sodium	2	Percent	2008	0.0991308561892844	0.295074635124004	-0.039067038793243
25284	1	Deaths	6	People's Republic of China	2	Female	10	25-29 years	495	Ischemic stroke	124	Diet high in sodium	2	Percent	2008	0.0711218298686251	0.242159538095352	-0.0243723306895751
25285	1	Deaths	6	People's Republic of China	3	Both	10	25-29 years	495	Ischemic stroke	124	Diet high in sodium	2	Percent	2008	0.0875959081050623	0.261944002502949	-0.0346390964406317
25286	1	Deaths	6	People's Republic of China	1	Male	10	25-29 years	495	Ischemic stroke	124	Diet high in sodium	3	Rate	2008	0.04166564268	0.12402456144	-0.01689622618
25287	1	Deaths	6	People's Republic of China	2	Female	10	25-29 years	495	Ischemic stroke	124	Diet high in sodium	3	Rate	2008	0.02126812885	0.07319183744	-0.00739511657
25288	1	Deaths	6	People's Republic of China	3	Both	10	25-29 years	495	Ischemic stroke	124	Diet high in sodium	3	Rate	2008	0.03157978587	0.09682328812	-0.01260633428
25289	1	Deaths	6	People's Republic of China	1	Male	10	25-29 years	495	Ischemic stroke	124	Diet high in sodium	1	Number	2009	22.2514643414324	65.521583453268	-8.58209909642067
25290	1	Deaths	6	People's Republic of China	2	Female	10	25-29 years	495	Ischemic stroke	124	Diet high in sodium	1	Number	2009	11.4192175703195	39.4429473469671	-3.6096602048068
25291	1	Deaths	6	People's Republic of China	3	Both	10	25-29 years	495	Ischemic stroke	124	Diet high in sodium	1	Number	2009	33.6706819117519	101.939416122722	-13.2100762565374
25292	1	Deaths	6	People's Republic of China	1	Male	10	25-29 years	495	Ischemic stroke	124	Diet high in sodium	2	Percent	2009	0.0991374595807793	0.294008841458971	-0.0390747023552787
25293	1	Deaths	6	People's Republic of China	2	Female	10	25-29 years	495	Ischemic stroke	124	Diet high in sodium	2	Percent	2009	0.0706792182609541	0.243215310456251	-0.0237009188465316
25294	1	Deaths	6	People's Republic of China	3	Both	10	25-29 years	495	Ischemic stroke	124	Diet high in sodium	2	Percent	2009	0.0871804116917089	0.263393054354703	-0.0341853523890012
25295	1	Deaths	6	People's Republic of China	1	Male	10	25-29 years	495	Ischemic stroke	124	Diet high in sodium	3	Rate	2009	0.04553965378	0.13409590397	-0.01756404952
25296	1	Deaths	6	People's Republic of China	2	Female	10	25-29 years	495	Ischemic stroke	124	Diet high in sodium	3	Rate	2009	0.02376839314	0.08209804861	-0.00751328384
25297	1	Deaths	6	People's Republic of China	3	Both	10	25-29 years	495	Ischemic stroke	124	Diet high in sodium	3	Rate	2009	0.03474591424	0.10519472757	-0.013631924
25298	1	Deaths	6	People's Republic of China	1	Male	10	25-29 years	495	Ischemic stroke	124	Diet high in sodium	1	Number	2010	23.9428582375485	71.1913746687013	-9.35669465097671
25299	1	Deaths	6	People's Republic of China	2	Female	10	25-29 years	495	Ischemic stroke	124	Diet high in sodium	1	Number	2010	11.8664428866507	41.4968905306242	-3.73282983460681
25300	1	Deaths	6	People's Republic of China	3	Both	10	25-29 years	495	Ischemic stroke	124	Diet high in sodium	1	Number	2010	35.8093011241993	109.386574037901	-13.8340101932397
25301	1	Deaths	6	People's Republic of China	1	Male	10	25-29 years	495	Ischemic stroke	124	Diet high in sodium	2	Percent	2010	0.0990547710693897	0.294087376229995	-0.0377513408223489
25302	1	Deaths	6	People's Republic of China	2	Female	10	25-29 years	495	Ischemic stroke	124	Diet high in sodium	2	Percent	2010	0.0703594155735586	0.242123365171962	-0.0226661917059705
25303	1	Deaths	6	People's Republic of China	3	Both	10	25-29 years	495	Ischemic stroke	124	Diet high in sodium	2	Percent	2010	0.0872479422639416	0.263643537494911	-0.033965942319179
25304	1	Deaths	6	People's Republic of China	1	Male	10	25-29 years	495	Ischemic stroke	124	Diet high in sodium	3	Rate	2010	0.04687045655	0.13936398905	-0.01831663312
25305	1	Deaths	6	People's Republic of China	2	Female	10	25-29 years	495	Ischemic stroke	124	Diet high in sodium	3	Rate	2010	0.0234632479	0.08205085878	-0.00738083962
25306	1	Deaths	6	People's Republic of China	3	Both	10	25-29 years	495	Ischemic stroke	124	Diet high in sodium	3	Rate	2010	0.03522538918	0.10760289982	-0.01360843071
25307	1	Deaths	6	People's Republic of China	1	Male	10	25-29 years	495	Ischemic stroke	124	Diet high in sodium	1	Number	2011	25.4476896272005	75.7019509091839	-9.14032015966682
25308	1	Deaths	6	People's Republic of China	2	Female	10	25-29 years	495	Ischemic stroke	124	Diet high in sodium	1	Number	2011	12.0121852827362	41.1469631580918	-3.71425660531934
25309	1	Deaths	6	People's Republic of China	3	Both	10	25-29 years	495	Ischemic stroke	124	Diet high in sodium	1	Number	2011	37.4598749099368	117.158339609107	-13.3187058880146
25310	1	Deaths	6	People's Republic of China	1	Male	10	25-29 years	495	Ischemic stroke	124	Diet high in sodium	2	Percent	2011	0.098946107531758	0.294487979814853	-0.0367448071016178
25311	1	Deaths	6	People's Republic of China	2	Female	10	25-29 years	495	Ischemic stroke	124	Diet high in sodium	2	Percent	2011	0.0702415851983016	0.246304526213971	-0.0214974007966657
25312	1	Deaths	6	People's Republic of China	3	Both	10	25-29 years	495	Ischemic stroke	124	Diet high in sodium	2	Percent	2011	0.0874930890465599	0.264105706142473	-0.0332397438315168
25313	1	Deaths	6	People's Republic of China	1	Male	10	25-29 years	495	Ischemic stroke	124	Diet high in sodium	3	Rate	2011	0.04692684535	0.1395982816	-0.01685521935
25314	1	Deaths	6	People's Republic of China	2	Female	10	25-29 years	495	Ischemic stroke	124	Diet high in sodium	3	Rate	2011	0.02220174705	0.07605064744	-0.00686494453
25315	1	Deaths	6	People's Republic of China	3	Both	10	25-29 years	495	Ischemic stroke	124	Diet high in sodium	3	Rate	2011	0.03457841705	0.10814638164	-0.01229421529
25316	1	Deaths	6	People's Republic of China	1	Male	10	25-29 years	495	Ischemic stroke	124	Diet high in sodium	1	Number	2012	27.5112993053875	80.8997736507051	-10.2295732860042
25317	1	Deaths	6	People's Republic of China	2	Female	10	25-29 years	495	Ischemic stroke	124	Diet high in sodium	1	Number	2012	11.9609793199157	41.8533030508135	-3.57114584790882
25318	1	Deaths	6	People's Republic of China	3	Both	10	25-29 years	495	Ischemic stroke	124	Diet high in sodium	1	Number	2012	39.4722786253031	121.073403245342	-14.1498778016827
25319	1	Deaths	6	People's Republic of China	1	Male	10	25-29 years	495	Ischemic stroke	124	Diet high in sodium	2	Percent	2012	0.0994708526594991	0.293923171748839	-0.0367674009179959
25320	1	Deaths	6	People's Republic of China	2	Female	10	25-29 years	495	Ischemic stroke	124	Diet high in sodium	2	Percent	2012	0.0706152564660755	0.24946812646152	-0.0224196788092724
25321	1	Deaths	6	People's Republic of China	3	Both	10	25-29 years	495	Ischemic stroke	124	Diet high in sodium	2	Percent	2012	0.0885102851649908	0.267056233718683	-0.0328937044075394
25322	1	Deaths	6	People's Republic of China	1	Male	10	25-29 years	495	Ischemic stroke	124	Diet high in sodium	3	Rate	2012	0.04769436657	0.14025013566	-0.01773427757
25323	1	Deaths	6	People's Republic of China	2	Female	10	25-29 years	495	Ischemic stroke	124	Diet high in sodium	3	Rate	2012	0.02068199549	0.0723694776	-0.00617494775
25324	1	Deaths	6	People's Republic of China	3	Both	10	25-29 years	495	Ischemic stroke	124	Diet high in sodium	3	Rate	2012	0.03417060561	0.10481157045	-0.01224935349
25325	1	Deaths	6	People's Republic of China	1	Male	10	25-29 years	495	Ischemic stroke	124	Diet high in sodium	1	Number	2013	29.2559171455186	88.5548940699781	-11.0788165127321
25326	1	Deaths	6	People's Republic of China	2	Female	10	25-29 years	495	Ischemic stroke	124	Diet high in sodium	1	Number	2013	12.1603913981376	42.6390713899556	-4.16669119926246
25327	1	Deaths	6	People's Republic of China	3	Both	10	25-29 years	495	Ischemic stroke	124	Diet high in sodium	1	Number	2013	41.4163085436562	125.292703931127	-14.6652533126431
25328	1	Deaths	6	People's Republic of China	1	Male	10	25-29 years	495	Ischemic stroke	124	Diet high in sodium	2	Percent	2013	0.0995961050613189	0.302182722967366	-0.0380539453714673
25329	1	Deaths	6	People's Republic of China	2	Female	10	25-29 years	495	Ischemic stroke	124	Diet high in sodium	2	Percent	2013	0.0705088586431657	0.246485211854621	-0.02361317111865
25330	1	Deaths	6	People's Republic of China	3	Both	10	25-29 years	495	Ischemic stroke	124	Diet high in sodium	2	Percent	2013	0.0888421288941364	0.267604446304821	-0.0324093013155628
25331	1	Deaths	6	People's Republic of China	1	Male	10	25-29 years	495	Ischemic stroke	124	Diet high in sodium	3	Rate	2013	0.0481792957	0.1458341711	-0.01824484169
25332	1	Deaths	6	People's Republic of China	2	Female	10	25-29 years	495	Ischemic stroke	124	Diet high in sodium	3	Rate	2013	0.01997063544	0.07002483082	-0.00684282834
25333	1	Deaths	6	People's Republic of China	3	Both	10	25-29 years	495	Ischemic stroke	124	Diet high in sodium	3	Rate	2013	0.03405544077	0.10302459122	-0.01205881652
25334	1	Deaths	6	People's Republic of China	1	Male	10	25-29 years	495	Ischemic stroke	124	Diet high in sodium	1	Number	2014	30.1606051258699	90.9344010731947	-11.3839360441905
25335	1	Deaths	6	People's Republic of China	2	Female	10	25-29 years	495	Ischemic stroke	124	Diet high in sodium	1	Number	2014	11.4817792879586	38.6901446289377	-3.8313910764257
25336	1	Deaths	6	People's Republic of China	3	Both	10	25-29 years	495	Ischemic stroke	124	Diet high in sodium	1	Number	2014	41.6423844138285	129.839665799631	-14.7496919312316
25337	1	Deaths	6	People's Republic of China	1	Male	10	25-29 years	495	Ischemic stroke	124	Diet high in sodium	2	Percent	2014	0.0996514000047665	0.298198653400125	-0.0379655826970597
25338	1	Deaths	6	People's Republic of China	2	Female	10	25-29 years	495	Ischemic stroke	124	Diet high in sodium	2	Percent	2014	0.0702544946460473	0.239612006381885	-0.0232225250708253
25339	1	Deaths	6	People's Republic of China	3	Both	10	25-29 years	495	Ischemic stroke	124	Diet high in sodium	2	Percent	2014	0.0892800163817871	0.267878249898124	-0.0327234287237153
25340	1	Deaths	6	People's Republic of China	1	Male	10	25-29 years	495	Ischemic stroke	124	Diet high in sodium	3	Rate	2014	0.04806639814	0.14492047187	-0.01814236817
25341	1	Deaths	6	People's Republic of China	2	Female	10	25-29 years	495	Ischemic stroke	124	Diet high in sodium	3	Rate	2014	0.01834289625	0.06181004625	-0.0061208988
25342	1	Deaths	6	People's Republic of China	3	Both	10	25-29 years	495	Ischemic stroke	124	Diet high in sodium	3	Rate	2014	0.03322273589	0.10358746227	-0.01176746064
25343	1	Deaths	6	People's Republic of China	1	Male	10	25-29 years	495	Ischemic stroke	124	Diet high in sodium	1	Number	2015	30.0428965944193	92.2217288263094	-11.3291460450271
25344	1	Deaths	6	People's Republic of China	2	Female	10	25-29 years	495	Ischemic stroke	124	Diet high in sodium	1	Number	2015	10.5747222193431	35.3557714060716	-3.72503281831561
25345	1	Deaths	6	People's Republic of China	3	Both	10	25-29 years	495	Ischemic stroke	124	Diet high in sodium	1	Number	2015	40.6176188137625	125.604078270483	-14.8664258514636
25346	1	Deaths	6	People's Republic of China	1	Male	10	25-29 years	495	Ischemic stroke	124	Diet high in sodium	2	Percent	2015	0.0997697997610042	0.295654297738934	-0.0390422748081895
25347	1	Deaths	6	People's Republic of China	2	Female	10	25-29 years	495	Ischemic stroke	124	Diet high in sodium	2	Percent	2015	0.070290128716849	0.234610920114903	-0.0236863347145715
25348	1	Deaths	6	People's Republic of China	3	Both	10	25-29 years	495	Ischemic stroke	124	Diet high in sodium	2	Percent	2015	0.0899129329870919	0.270544985696473	-0.0328130970541129
25349	1	Deaths	6	People's Republic of China	1	Male	10	25-29 years	495	Ischemic stroke	124	Diet high in sodium	3	Rate	2015	0.04747427769	0.14573028767	-0.0179025023
25350	1	Deaths	6	People's Republic of China	2	Female	10	25-29 years	495	Ischemic stroke	124	Diet high in sodium	3	Rate	2015	0.01692081204	0.05657343522	-0.00596049512
25351	1	Deaths	6	People's Republic of China	3	Both	10	25-29 years	495	Ischemic stroke	124	Diet high in sodium	3	Rate	2015	0.03229314613	0.09986185729	-0.01181959151
25352	1	Deaths	6	People's Republic of China	1	Male	10	25-29 years	495	Ischemic stroke	124	Diet high in sodium	1	Number	2016	29.4087177093516	86.7045962426023	-11.1813313597437
25353	1	Deaths	6	People's Republic of China	2	Female	10	25-29 years	495	Ischemic stroke	124	Diet high in sodium	1	Number	2016	10.1171015419903	33.734958471106	-3.43121844932061
25354	1	Deaths	6	People's Republic of China	3	Both	10	25-29 years	495	Ischemic stroke	124	Diet high in sodium	1	Number	2016	39.5258192513419	119.089789204569	-13.8559565700961
25355	1	Deaths	6	People's Republic of China	1	Male	10	25-29 years	495	Ischemic stroke	124	Diet high in sodium	2	Percent	2016	0.0997568969873949	0.299148618274988	-0.0388036118496587
25356	1	Deaths	6	People's Republic of China	2	Female	10	25-29 years	495	Ischemic stroke	124	Diet high in sodium	2	Percent	2016	0.0704508553295766	0.231165448951244	-0.025314644887367
25357	1	Deaths	6	People's Republic of China	3	Both	10	25-29 years	495	Ischemic stroke	124	Diet high in sodium	2	Percent	2016	0.0900900056550208	0.27898990546426	-0.03299557536114
25358	1	Deaths	6	People's Republic of China	1	Male	10	25-29 years	495	Ischemic stroke	124	Diet high in sodium	3	Rate	2016	0.04745360614	0.13990564979	-0.01804208193
25359	1	Deaths	6	People's Republic of China	2	Female	10	25-29 years	495	Ischemic stroke	124	Diet high in sodium	3	Rate	2016	0.01675214123	0.05585915949	-0.00568149443
25360	1	Deaths	6	People's Republic of China	3	Both	10	25-29 years	495	Ischemic stroke	124	Diet high in sodium	3	Rate	2016	0.03230117493	0.09732221082	-0.01132332449
25361	1	Deaths	6	People's Republic of China	1	Male	10	25-29 years	495	Ischemic stroke	124	Diet high in sodium	1	Number	2017	28.058695451458	82.9498080138001	-10.3124969055369
25362	1	Deaths	6	People's Republic of China	2	Female	10	25-29 years	495	Ischemic stroke	124	Diet high in sodium	1	Number	2017	9.39150891539374	30.5608855927957	-3.20990180169395
25363	1	Deaths	6	People's Republic of China	3	Both	10	25-29 years	495	Ischemic stroke	124	Diet high in sodium	1	Number	2017	37.4502043668517	115.255832065975	-12.461163448193
25364	1	Deaths	6	People's Republic of China	1	Male	10	25-29 years	495	Ischemic stroke	124	Diet high in sodium	2	Percent	2017	0.099743184265658	0.301459403507264	-0.0388196134376882
25365	1	Deaths	6	People's Republic of China	2	Female	10	25-29 years	495	Ischemic stroke	124	Diet high in sodium	2	Percent	2017	0.0706107379160608	0.23418045873988	-0.0244289385280536
25366	1	Deaths	6	People's Republic of China	3	Both	10	25-29 years	495	Ischemic stroke	124	Diet high in sodium	2	Percent	2017	0.090426761408405	0.275693133911458	-0.0329136127384005
25367	1	Deaths	6	People's Republic of China	1	Male	10	25-29 years	495	Ischemic stroke	124	Diet high in sodium	3	Rate	2017	0.04727666262	0.13976380671	-0.0173757343
25368	1	Deaths	6	People's Republic of China	2	Female	10	25-29 years	495	Ischemic stroke	124	Diet high in sodium	3	Rate	2017	0.01650143861	0.05369728997	-0.00563998799
25369	1	Deaths	6	People's Republic of China	3	Both	10	25-29 years	495	Ischemic stroke	124	Diet high in sodium	3	Rate	2017	0.03221155382	0.09913348939	-0.01071805732
25370	1	Deaths	6	People's Republic of China	1	Male	10	25-29 years	495	Ischemic stroke	124	Diet high in sodium	1	Number	2018	26.0760426006048	77.6582588932945	-9.89501708186535
25371	1	Deaths	6	People's Republic of China	2	Female	10	25-29 years	495	Ischemic stroke	124	Diet high in sodium	1	Number	2018	8.59472018420629	29.2899138006249	-3.22495098326679
25372	1	Deaths	6	People's Republic of China	3	Both	10	25-29 years	495	Ischemic stroke	124	Diet high in sodium	1	Number	2018	34.670762784811	104.506248879949	-12.6925032487406
25373	1	Deaths	6	People's Republic of China	1	Male	10	25-29 years	495	Ischemic stroke	124	Diet high in sodium	2	Percent	2018	0.0998068583596556	0.300062340478806	-0.0389126067638447
25374	1	Deaths	6	People's Republic of China	2	Female	10	25-29 years	495	Ischemic stroke	124	Diet high in sodium	2	Percent	2018	0.0708417311648389	0.23978476435047	-0.0247904335677505
25375	1	Deaths	6	People's Republic of China	3	Both	10	25-29 years	495	Ischemic stroke	124	Diet high in sodium	2	Percent	2018	0.0906068365299726	0.277306899763288	-0.0332258548485939
25376	1	Deaths	6	People's Republic of China	1	Male	10	25-29 years	495	Ischemic stroke	124	Diet high in sodium	3	Rate	2018	0.04663613175	0.13888920374	-0.01769690775
25377	1	Deaths	6	People's Republic of China	2	Female	10	25-29 years	495	Ischemic stroke	124	Diet high in sodium	3	Rate	2018	0.01631692583	0.05560638865	-0.00612251299
25378	1	Deaths	6	People's Republic of China	3	Both	10	25-29 years	495	Ischemic stroke	124	Diet high in sodium	3	Rate	2018	0.0319288803	0.09624153734	-0.01168873669
25379	1	Deaths	6	People's Republic of China	1	Male	10	25-29 years	495	Ischemic stroke	124	Diet high in sodium	1	Number	2019	23.9776639453646	73.9300020286068	-9.49782633478479
25380	1	Deaths	6	People's Republic of China	2	Female	10	25-29 years	495	Ischemic stroke	124	Diet high in sodium	1	Number	2019	7.75335580803102	27.7037981745457	-2.39356976149926
25381	1	Deaths	6	People's Republic of China	3	Both	10	25-29 years	495	Ischemic stroke	124	Diet high in sodium	1	Number	2019	31.7310197533956	94.5971743854006	-11.820014772115
25382	1	Deaths	6	People's Republic of China	1	Male	10	25-29 years	495	Ischemic stroke	124	Diet high in sodium	2	Percent	2019	0.0998562189834006	0.294182502441101	-0.0390791596807169
25383	1	Deaths	6	People's Republic of China	2	Female	10	25-29 years	495	Ischemic stroke	124	Diet high in sodium	2	Percent	2019	0.0714095545818883	0.248111379903343	-0.0237073563025198
25384	1	Deaths	6	People's Republic of China	3	Both	10	25-29 years	495	Ischemic stroke	124	Diet high in sodium	2	Percent	2019	0.0910253346844769	0.27411656523775	-0.0326056390837348
25385	1	Deaths	6	People's Republic of China	1	Male	10	25-29 years	495	Ischemic stroke	124	Diet high in sodium	3	Rate	2019	0.04601158705	0.14186689461	-0.01822571474
25386	1	Deaths	6	People's Republic of China	2	Female	10	25-29 years	495	Ischemic stroke	124	Diet high in sodium	3	Rate	2019	0.01608189686	0.05746281172	-0.00496470728
25387	1	Deaths	6	People's Republic of China	3	Both	10	25-29 years	495	Ischemic stroke	124	Diet high in sodium	3	Rate	2019	0.03162856555	0.09429173579	-0.0117818499
25388	1	Deaths	6	People's Republic of China	1	Male	10	25-29 years	495	Ischemic stroke	124	Diet high in sodium	1	Number	2020	22.3239146863885	66.9222840427882	-8.62719966449592
25389	1	Deaths	6	People's Republic of China	2	Female	10	25-29 years	495	Ischemic stroke	124	Diet high in sodium	1	Number	2020	6.98319302499439	24.7104756726191	-2.21421214104537
25390	1	Deaths	6	People's Republic of China	3	Both	10	25-29 years	495	Ischemic stroke	124	Diet high in sodium	1	Number	2020	29.3071077113829	86.3443092668767	-10.796620635818
25391	1	Deaths	6	People's Republic of China	1	Male	10	25-29 years	495	Ischemic stroke	124	Diet high in sodium	2	Percent	2020	0.100006784669217	0.290876235004721	-0.0383164987763548
25392	1	Deaths	6	People's Republic of China	2	Female	10	25-29 years	495	Ischemic stroke	124	Diet high in sodium	2	Percent	2020	0.0716714659308573	0.249540495628261	-0.0244540119256732
25393	1	Deaths	6	People's Republic of China	3	Both	10	25-29 years	495	Ischemic stroke	124	Diet high in sodium	2	Percent	2020	0.0914295035351021	0.27665564482917	-0.0324659470598187
25394	1	Deaths	6	People's Republic of China	1	Male	10	25-29 years	495	Ischemic stroke	124	Diet high in sodium	3	Rate	2020	0.04604110529	0.13802130895	-0.01779283847
25395	1	Deaths	6	People's Republic of China	2	Female	10	25-29 years	495	Ischemic stroke	124	Diet high in sodium	3	Rate	2020	0.01583583423	0.05603611342	-0.0050211839
25396	1	Deaths	6	People's Republic of China	3	Both	10	25-29 years	495	Ischemic stroke	124	Diet high in sodium	3	Rate	2020	0.03165449985	0.09326017265	-0.01166139046
25397	1	Deaths	6	People's Republic of China	1	Male	10	25-29 years	495	Ischemic stroke	124	Diet high in sodium	1	Number	2021	20.9883622964616	64.1050475055174	-7.71455784069427
25398	1	Deaths	6	People's Republic of China	2	Female	10	25-29 years	495	Ischemic stroke	124	Diet high in sodium	1	Number	2021	6.33404696798023	21.2227383966901	-1.84425571445516
25399	1	Deaths	6	People's Republic of China	3	Both	10	25-29 years	495	Ischemic stroke	124	Diet high in sodium	1	Number	2021	27.3224092644418	81.2491751324053	-9.17471183263975
25400	1	Deaths	6	People's Republic of China	1	Male	10	25-29 years	495	Ischemic stroke	124	Diet high in sodium	2	Percent	2021	0.0999984591322473	0.292950301673523	-0.0377684151383661
25401	1	Deaths	6	People's Republic of China	2	Female	10	25-29 years	495	Ischemic stroke	124	Diet high in sodium	2	Percent	2021	0.0721181002653232	0.249748736664488	-0.0231694538642013
25402	1	Deaths	6	People's Republic of China	3	Both	10	25-29 years	495	Ischemic stroke	124	Diet high in sodium	2	Percent	2021	0.0917531848404793	0.27146839179778	-0.0322405667550629
25403	1	Deaths	6	People's Republic of China	1	Male	10	25-29 years	495	Ischemic stroke	124	Diet high in sodium	3	Rate	2021	0.04601123191	0.14053274696	-0.01691205369
25404	1	Deaths	6	People's Republic of China	2	Female	10	25-29 years	495	Ischemic stroke	124	Diet high in sodium	3	Rate	2021	0.01549942527	0.05193208221	-0.00451289733
25405	1	Deaths	6	People's Republic of China	3	Both	10	25-29 years	495	Ischemic stroke	124	Diet high in sodium	3	Rate	2021	0.03159314871	0.09394915534	-0.01060880219
25406	1	Deaths	6	People's Republic of China	1	Male	11	30-34 years	495	Ischemic stroke	124	Diet high in sodium	1	Number	1990	58.1011763796157	143.63168355004	2.40765925245319
25407	1	Deaths	6	People's Republic of China	2	Female	11	30-34 years	495	Ischemic stroke	124	Diet high in sodium	1	Number	1990	27.9744530923488	84.8097173379759	0.554986378105431
25408	1	Deaths	6	People's Republic of China	3	Both	11	30-34 years	495	Ischemic stroke	124	Diet high in sodium	1	Number	1990	86.0756294719645	218.017424284845	3.83121211830463
25409	1	Deaths	6	People's Republic of China	1	Male	11	30-34 years	495	Ischemic stroke	124	Diet high in sodium	2	Percent	1990	0.13036960609039	0.314790670874238	0.0054283558370295
25410	1	Deaths	6	People's Republic of China	2	Female	11	30-34 years	495	Ischemic stroke	124	Diet high in sodium	2	Percent	1990	0.0916271796736732	0.265860281643825	0.0015092699004287
25411	1	Deaths	6	People's Republic of China	3	Both	11	30-34 years	495	Ischemic stroke	124	Diet high in sodium	2	Percent	1990	0.114548468268777	0.280473485707362	0.0046768709461223
25412	1	Deaths	6	People's Republic of China	1	Male	11	30-34 years	495	Ischemic stroke	124	Diet high in sodium	3	Rate	1990	0.12623893043	0.31207475025	0.00523122504
25413	1	Deaths	6	People's Republic of China	2	Female	11	30-34 years	495	Ischemic stroke	124	Diet high in sodium	3	Rate	1990	0.0662594732	0.20087782143	0.00131452454
25414	1	Deaths	6	People's Republic of China	3	Both	11	30-34 years	495	Ischemic stroke	124	Diet high in sodium	3	Rate	1990	0.09754240021	0.24706113662	0.0043415962
25415	1	Deaths	6	People's Republic of China	1	Male	11	30-34 years	495	Ischemic stroke	124	Diet high in sodium	1	Number	1991	57.425305116856	144.753031355248	2.42792819235981
25416	1	Deaths	6	People's Republic of China	2	Female	11	30-34 years	495	Ischemic stroke	124	Diet high in sodium	1	Number	1991	26.8471381401811	80.3424070497131	0.439597111840867
25417	1	Deaths	6	People's Republic of China	3	Both	11	30-34 years	495	Ischemic stroke	124	Diet high in sodium	1	Number	1991	84.2724432570372	212.431927550104	3.5505525172331
25418	1	Deaths	6	People's Republic of China	1	Male	11	30-34 years	495	Ischemic stroke	124	Diet high in sodium	2	Percent	1991	0.131087337581988	0.314244905866259	0.005662608754209
25419	1	Deaths	6	People's Republic of China	2	Female	11	30-34 years	495	Ischemic stroke	124	Diet high in sodium	2	Percent	1991	0.0923561287864438	0.267237519513461	0.0014251173096316
25420	1	Deaths	6	People's Republic of China	3	Both	11	30-34 years	495	Ischemic stroke	124	Diet high in sodium	2	Percent	1991	0.115531510303234	0.276756045715239	0.0048929258925216
25421	1	Deaths	6	People's Republic of China	1	Male	11	30-34 years	495	Ischemic stroke	124	Diet high in sodium	3	Rate	1991	0.12785666851	0.32229067495	0.00540574942
25422	1	Deaths	6	People's Republic of China	2	Female	11	30-34 years	495	Ischemic stroke	124	Diet high in sodium	3	Rate	1991	0.06500712989	0.19453951715	0.00106443176
25423	1	Deaths	6	People's Republic of China	3	Both	11	30-34 years	495	Ischemic stroke	124	Diet high in sodium	3	Rate	1991	0.0977495983	0.24640481256	0.00411836976
25424	1	Deaths	6	People's Republic of China	1	Male	11	30-34 years	495	Ischemic stroke	124	Diet high in sodium	1	Number	1992	58.7870268429204	146.800894984419	2.51663552800464
25425	1	Deaths	6	People's Republic of China	2	Female	11	30-34 years	495	Ischemic stroke	124	Diet high in sodium	1	Number	1992	26.5086081909034	77.7064656712597	0.455608659223311
25426	1	Deaths	6	People's Republic of China	3	Both	11	30-34 years	495	Ischemic stroke	124	Diet high in sodium	1	Number	1992	85.2956350338237	221.541462359282	3.50390606773905
25427	1	Deaths	6	People's Republic of China	1	Male	11	30-34 years	495	Ischemic stroke	124	Diet high in sodium	2	Percent	1992	0.131847094172315	0.314147586070083	0.005793614635139
25428	1	Deaths	6	People's Republic of China	2	Female	11	30-34 years	495	Ischemic stroke	124	Diet high in sodium	2	Percent	1992	0.0929587039929459	0.267125729892296	0.0014652885722536
25429	1	Deaths	6	People's Republic of China	3	Both	11	30-34 years	495	Ischemic stroke	124	Diet high in sodium	2	Percent	1992	0.116594054571588	0.281755002987572	0.0046387664801144
25430	1	Deaths	6	People's Republic of China	1	Male	11	30-34 years	495	Ischemic stroke	124	Diet high in sodium	3	Rate	1992	0.12890564942	0.32189865214	0.00551836952
25431	1	Deaths	6	People's Republic of China	2	Female	11	30-34 years	495	Ischemic stroke	124	Diet high in sodium	3	Rate	1992	0.06290782458	0.18440593621	0.00108120915
25432	1	Deaths	6	People's Republic of China	3	Both	11	30-34 years	495	Ischemic stroke	124	Diet high in sodium	3	Rate	1992	0.09721020017	0.25248759674	0.00399335101
25433	1	Deaths	6	People's Republic of China	1	Male	11	30-34 years	495	Ischemic stroke	124	Diet high in sodium	1	Number	1993	61.6718550944267	153.508377867951	2.92057495304201
25434	1	Deaths	6	People's Republic of China	2	Female	11	30-34 years	495	Ischemic stroke	124	Diet high in sodium	1	Number	1993	27.7589338547286	82.6712109318359	0.519430595586211
25435	1	Deaths	6	People's Republic of China	3	Both	11	30-34 years	495	Ischemic stroke	124	Diet high in sodium	1	Number	1993	89.4307889491552	231.730524022825	3.7156353751878
25436	1	Deaths	6	People's Republic of China	1	Male	11	30-34 years	495	Ischemic stroke	124	Diet high in sodium	2	Percent	1993	0.132311099457267	0.315014184714039	0.0061113612230602
25437	1	Deaths	6	People's Republic of China	2	Female	11	30-34 years	495	Ischemic stroke	124	Diet high in sodium	2	Percent	1993	0.093470015495869	0.263721158997989	0.0015648961208869
25438	1	Deaths	6	People's Republic of China	3	Both	11	30-34 years	495	Ischemic stroke	124	Diet high in sodium	2	Percent	1993	0.117166371495462	0.280779898300381	0.004761471292534
25439	1	Deaths	6	People's Republic of China	1	Male	11	30-34 years	495	Ischemic stroke	124	Diet high in sodium	3	Rate	1993	0.12679871353	0.31561665853	0.00600476743
25440	1	Deaths	6	People's Republic of China	2	Female	11	30-34 years	495	Ischemic stroke	124	Diet high in sodium	3	Rate	1993	0.06136679517	0.18276160367	0.00114830746
25441	1	Deaths	6	People's Republic of China	3	Both	11	30-34 years	495	Ischemic stroke	124	Diet high in sodium	3	Rate	1993	0.09526880844	0.24685783456	0.00395819112
25442	1	Deaths	6	People's Republic of China	1	Male	11	30-34 years	495	Ischemic stroke	124	Diet high in sodium	1	Number	1994	66.2929505135252	163.653723641783	3.26095300397967
25443	1	Deaths	6	People's Republic of China	2	Female	11	30-34 years	495	Ischemic stroke	124	Diet high in sodium	1	Number	1994	30.4386517994483	90.8896136183735	0.51546824809792
25444	1	Deaths	6	People's Republic of China	3	Both	11	30-34 years	495	Ischemic stroke	124	Diet high in sodium	1	Number	1994	96.7316023129735	243.007376647666	4.03200783197963
25445	1	Deaths	6	People's Republic of China	1	Male	11	30-34 years	495	Ischemic stroke	124	Diet high in sodium	2	Percent	1994	0.132609908807056	0.317397287047463	0.0064747397285744
25446	1	Deaths	6	People's Republic of China	2	Female	11	30-34 years	495	Ischemic stroke	124	Diet high in sodium	2	Percent	1994	0.0939422765597059	0.2636022258506	0.0016529705137294
25447	1	Deaths	6	People's Republic of China	3	Both	11	30-34 years	495	Ischemic stroke	124	Diet high in sodium	2	Percent	1994	0.117352020108646	0.281795192177983	0.0046297364113611
25448	1	Deaths	6	People's Republic of China	1	Male	11	30-34 years	495	Ischemic stroke	124	Diet high in sodium	3	Rate	1994	0.12513504865	0.30891394201	0.00615539827
25449	1	Deaths	6	People's Republic of China	2	Female	11	30-34 years	495	Ischemic stroke	124	Diet high in sodium	3	Rate	1994	0.06145543623	0.18350552746	0.00104072698
25450	1	Deaths	6	People's Republic of China	3	Both	11	30-34 years	495	Ischemic stroke	124	Diet high in sodium	3	Rate	1994	0.09436607402	0.23706473939	0.00393340687
25451	1	Deaths	6	People's Republic of China	1	Male	11	30-34 years	495	Ischemic stroke	124	Diet high in sodium	1	Number	1995	72.016860886668	179.151240256417	4.04066514164781
25452	1	Deaths	6	People's Republic of China	2	Female	11	30-34 years	495	Ischemic stroke	124	Diet high in sodium	1	Number	1995	33.2331101106782	95.7802484288958	0.696770353162142
25453	1	Deaths	6	People's Republic of China	3	Both	11	30-34 years	495	Ischemic stroke	124	Diet high in sodium	1	Number	1995	105.249970997346	267.223637099479	4.65011569536271
25454	1	Deaths	6	People's Republic of China	1	Male	11	30-34 years	495	Ischemic stroke	124	Diet high in sodium	2	Percent	1995	0.132975497008446	0.320863821267702	0.006955353529743
25455	1	Deaths	6	People's Republic of China	2	Female	11	30-34 years	495	Ischemic stroke	124	Diet high in sodium	2	Percent	1995	0.0947199415516111	0.262535416830732	0.0018655309936581
25456	1	Deaths	6	People's Republic of China	3	Both	11	30-34 years	495	Ischemic stroke	124	Diet high in sodium	2	Percent	1995	0.117906372509018	0.281844675968879	0.0049118131561005
25457	1	Deaths	6	People's Republic of China	1	Male	11	30-34 years	495	Ischemic stroke	124	Diet high in sodium	3	Rate	1995	0.12499748434	0.31094738196	0.00701326011
25458	1	Deaths	6	People's Republic of China	2	Female	11	30-34 years	495	Ischemic stroke	124	Diet high in sodium	3	Rate	1995	0.06143958687	0.17707337272	0.00128815156
25459	1	Deaths	6	People's Republic of China	3	Both	11	30-34 years	495	Ischemic stroke	124	Diet high in sodium	3	Rate	1995	0.09422105672	0.23922185658	0.00416284024
25460	1	Deaths	6	People's Republic of China	1	Male	11	30-34 years	495	Ischemic stroke	124	Diet high in sodium	1	Number	1996	77.5290390616662	192.743952354822	4.24464503387673
25461	1	Deaths	6	People's Republic of China	2	Female	11	30-34 years	495	Ischemic stroke	124	Diet high in sodium	1	Number	1996	34.735690533346	100.382569097893	0.684982483140369
25462	1	Deaths	6	People's Republic of China	3	Both	11	30-34 years	495	Ischemic stroke	124	Diet high in sodium	1	Number	1996	112.264729595012	280.236177750789	4.88459140702057
25463	1	Deaths	6	People's Republic of China	1	Male	11	30-34 years	495	Ischemic stroke	124	Diet high in sodium	2	Percent	1996	0.13334656548167	0.326369305029526	0.0070509544557957
25464	1	Deaths	6	People's Republic of China	2	Female	11	30-34 years	495	Ischemic stroke	124	Diet high in sodium	2	Percent	1996	0.0953337279039903	0.267638235126558	0.0019089926711836
25465	1	Deaths	6	People's Republic of China	3	Both	11	30-34 years	495	Ischemic stroke	124	Diet high in sodium	2	Percent	1996	0.11866577828974	0.285215226629993	0.0052725196067752
25466	1	Deaths	6	People's Republic of China	1	Male	11	30-34 years	495	Ischemic stroke	124	Diet high in sodium	3	Rate	1996	0.12567579715	0.3124409918	0.00688063666
25467	1	Deaths	6	People's Republic of China	2	Female	11	30-34 years	495	Ischemic stroke	124	Diet high in sodium	3	Rate	1996	0.05965575519	0.17239899007	0.00117640233
25468	1	Deaths	6	People's Republic of China	3	Both	11	30-34 years	495	Ischemic stroke	124	Diet high in sodium	3	Rate	1996	0.09361900444	0.23369255922	0.00407332371
25469	1	Deaths	6	People's Republic of China	1	Male	11	30-34 years	495	Ischemic stroke	124	Diet high in sodium	1	Number	1997	79.4617796756447	195.552167612862	4.14317163287049
25470	1	Deaths	6	People's Republic of China	2	Female	11	30-34 years	495	Ischemic stroke	124	Diet high in sodium	1	Number	1997	35.9539173671262	96.853664272529	0.851576695684621
25471	1	Deaths	6	People's Republic of China	3	Both	11	30-34 years	495	Ischemic stroke	124	Diet high in sodium	1	Number	1997	115.415697042771	278.948421353639	4.62306567279439
25472	1	Deaths	6	People's Republic of China	1	Male	11	30-34 years	495	Ischemic stroke	124	Diet high in sodium	2	Percent	1997	0.133597329686887	0.321907028746851	0.0067592881919183
25473	1	Deaths	6	People's Republic of China	2	Female	11	30-34 years	495	Ischemic stroke	124	Diet high in sodium	2	Percent	1997	0.0957464084931027	0.26101792831257	0.0022270722876779
25474	1	Deaths	6	People's Republic of China	3	Both	11	30-34 years	495	Ischemic stroke	124	Diet high in sodium	2	Percent	1997	0.118951456986725	0.285749714403838	0.0050914362974826
25475	1	Deaths	6	People's Republic of China	1	Male	11	30-34 years	495	Ischemic stroke	124	Diet high in sodium	3	Rate	1997	0.12291543356	0.30248982045	0.00640886398
25476	1	Deaths	6	People's Republic of China	2	Female	11	30-34 years	495	Ischemic stroke	124	Diet high in sodium	3	Rate	1997	0.05870997511	0.15815456659	0.00139055909
25477	1	Deaths	6	People's Republic of China	3	Both	11	30-34 years	495	Ischemic stroke	124	Diet high in sodium	3	Rate	1997	0.09168169203	0.22158565875	0.00367238161
25478	1	Deaths	6	People's Republic of China	1	Male	11	30-34 years	495	Ischemic stroke	124	Diet high in sodium	1	Number	1998	80.6338778686035	195.140856916243	4.17604287099362
25479	1	Deaths	6	People's Republic of China	2	Female	11	30-34 years	495	Ischemic stroke	124	Diet high in sodium	1	Number	1998	37.4538887613704	103.841277426538	0.795486810831155
25480	1	Deaths	6	People's Republic of China	3	Both	11	30-34 years	495	Ischemic stroke	124	Diet high in sodium	1	Number	1998	118.087766629974	281.326750680385	4.35204672021989
25481	1	Deaths	6	People's Republic of China	1	Male	11	30-34 years	495	Ischemic stroke	124	Diet high in sodium	2	Percent	1998	0.133856422110714	0.318680948890074	0.0070143904797257
25482	1	Deaths	6	People's Republic of China	2	Female	11	30-34 years	495	Ischemic stroke	124	Diet high in sodium	2	Percent	1998	0.0962467639070001	0.270248551154929	0.0020523826937708
25483	1	Deaths	6	People's Republic of China	3	Both	11	30-34 years	495	Ischemic stroke	124	Diet high in sodium	2	Percent	1998	0.119045806335139	0.289084517097967	0.0047922576923969
25484	1	Deaths	6	People's Republic of China	1	Male	11	30-34 years	495	Ischemic stroke	124	Diet high in sodium	3	Rate	1998	0.12218675922	0.29570237136	0.00632807398
25485	1	Deaths	6	People's Republic of China	2	Female	11	30-34 years	495	Ischemic stroke	124	Diet high in sodium	3	Rate	1998	0.0598340821	0.16589058506	0.00127082193
25486	1	Deaths	6	People's Republic of China	3	Both	11	30-34 years	495	Ischemic stroke	124	Diet high in sodium	3	Rate	1998	0.09183380021	0.21878053378	0.00338447411
25487	1	Deaths	6	People's Republic of China	1	Male	11	30-34 years	495	Ischemic stroke	124	Diet high in sodium	1	Number	1999	82.6922310608814	206.809184193409	3.81498465575597
25488	1	Deaths	6	People's Republic of China	2	Female	11	30-34 years	495	Ischemic stroke	124	Diet high in sodium	1	Number	1999	38.6268396429014	99.6293205030367	0.791424999496063
25489	1	Deaths	6	People's Republic of China	3	Both	11	30-34 years	495	Ischemic stroke	124	Diet high in sodium	1	Number	1999	121.319070703783	293.812321641134	4.35036197487101
25490	1	Deaths	6	People's Republic of China	1	Male	11	30-34 years	495	Ischemic stroke	124	Diet high in sodium	2	Percent	1999	0.133991189662087	0.320371030330687	0.0065690495300761
25491	1	Deaths	6	People's Republic of China	2	Female	11	30-34 years	495	Ischemic stroke	124	Diet high in sodium	2	Percent	1999	0.0966167362460284	0.270095486238029	0.0018983697031288
25492	1	Deaths	6	People's Republic of China	3	Both	11	30-34 years	495	Ischemic stroke	124	Diet high in sodium	2	Percent	1999	0.119238471857846	0.287834536657682	0.0043203007158388
25493	1	Deaths	6	People's Republic of China	1	Male	11	30-34 years	495	Ischemic stroke	124	Diet high in sodium	3	Rate	1999	0.12483139125	0.3121971418	0.00575906389
25494	1	Deaths	6	People's Republic of China	2	Female	11	30-34 years	495	Ischemic stroke	124	Diet high in sodium	3	Rate	1999	0.06148655257	0.15859085312	0.00125979747
25495	1	Deaths	6	People's Republic of China	3	Both	11	30-34 years	495	Ischemic stroke	124	Diet high in sodium	3	Rate	1999	0.09399861416	0.22764723547	0.00337068191
25496	1	Deaths	6	People's Republic of China	1	Male	11	30-34 years	495	Ischemic stroke	124	Diet high in sodium	1	Number	2000	87.3554569970118	215.007866235951	3.94488223330011
25497	1	Deaths	6	People's Republic of China	2	Female	11	30-34 years	495	Ischemic stroke	124	Diet high in sodium	1	Number	2000	39.8712087794138	106.839673693648	0.796814473563124
25498	1	Deaths	6	People's Republic of China	3	Both	11	30-34 years	495	Ischemic stroke	124	Diet high in sodium	1	Number	2000	127.226665776426	312.623384284937	4.82640277929821
25499	1	Deaths	6	People's Republic of China	1	Male	11	30-34 years	495	Ischemic stroke	124	Diet high in sodium	2	Percent	2000	0.134043620956601	0.318586673016973	0.0059398518553891
25500	1	Deaths	6	People's Republic of China	2	Female	11	30-34 years	495	Ischemic stroke	124	Diet high in sodium	2	Percent	2000	0.0969365285515635	0.278675410196034	0.0018942322762949
25501	1	Deaths	6	People's Republic of China	3	Both	11	30-34 years	495	Ischemic stroke	124	Diet high in sodium	2	Percent	2000	0.119706524283444	0.287003756550746	0.0045171750495834
25502	1	Deaths	6	People's Republic of China	1	Male	11	30-34 years	495	Ischemic stroke	124	Diet high in sodium	3	Rate	2000	0.13260278873	0.32637506165	0.00598820501
25503	1	Deaths	6	People's Republic of China	2	Female	11	30-34 years	495	Ischemic stroke	124	Diet high in sodium	3	Rate	2000	0.06389746998	0.17122091482	0.00127697229
25504	1	Deaths	6	People's Republic of China	3	Both	11	30-34 years	495	Ischemic stroke	124	Diet high in sodium	3	Rate	2000	0.09918176289	0.24371100339	0.00376250634
25505	1	Deaths	6	People's Republic of China	1	Male	11	30-34 years	495	Ischemic stroke	124	Diet high in sodium	1	Number	2001	88.2891532347168	209.911185660395	3.98975445797884
25506	1	Deaths	6	People's Republic of China	2	Female	11	30-34 years	495	Ischemic stroke	124	Diet high in sodium	1	Number	2001	39.7089690462051	106.202284020264	0.845391185893116
25507	1	Deaths	6	People's Republic of China	3	Both	11	30-34 years	495	Ischemic stroke	124	Diet high in sodium	1	Number	2001	127.998122280922	302.765003773857	4.86902814738849
25508	1	Deaths	6	People's Republic of China	1	Male	11	30-34 years	495	Ischemic stroke	124	Diet high in sodium	2	Percent	2001	0.134270030759307	0.315384662592442	0.0058821049680942
25509	1	Deaths	6	People's Republic of China	2	Female	11	30-34 years	495	Ischemic stroke	124	Diet high in sodium	2	Percent	2001	0.0973408635781811	0.27462396087246	0.002095568736109
25510	1	Deaths	6	People's Republic of China	3	Both	11	30-34 years	495	Ischemic stroke	124	Diet high in sodium	2	Percent	2001	0.120085485243792	0.287589310239051	0.0046744412817999
25511	1	Deaths	6	People's Republic of China	1	Male	11	30-34 years	495	Ischemic stroke	124	Diet high in sodium	3	Rate	2001	0.13511226722	0.32123511405	0.00610567381
25512	1	Deaths	6	People's Republic of China	2	Female	11	30-34 years	495	Ischemic stroke	124	Diet high in sodium	3	Rate	2001	0.06439353079	0.17222154616	0.00137091757
25513	1	Deaths	6	People's Republic of China	3	Both	11	30-34 years	495	Ischemic stroke	124	Diet high in sodium	3	Rate	2001	0.10077710256	0.23837677688	0.0038335449
25514	1	Deaths	6	People's Republic of China	1	Male	11	30-34 years	495	Ischemic stroke	124	Diet high in sodium	1	Number	2002	87.9500030409802	205.452361910841	3.97486381440517
25515	1	Deaths	6	People's Republic of China	2	Female	11	30-34 years	495	Ischemic stroke	124	Diet high in sodium	1	Number	2002	38.7310798975243	110.492970435427	0.891835061641924
25516	1	Deaths	6	People's Republic of China	3	Both	11	30-34 years	495	Ischemic stroke	124	Diet high in sodium	1	Number	2002	126.681082938505	295.117806401074	5.02092501223233
25517	1	Deaths	6	People's Republic of China	1	Male	11	30-34 years	495	Ischemic stroke	124	Diet high in sodium	2	Percent	2002	0.134473769955279	0.316244118632027	0.0059727935886761
25518	1	Deaths	6	People's Republic of China	2	Female	11	30-34 years	495	Ischemic stroke	124	Diet high in sodium	2	Percent	2002	0.097960406656961	0.276928976061671	0.0021142743462518
25519	1	Deaths	6	People's Republic of China	3	Both	11	30-34 years	495	Ischemic stroke	124	Diet high in sodium	2	Percent	2002	0.120770669702502	0.288341457344685	0.0048090341430657
25520	1	Deaths	6	People's Republic of China	1	Male	11	30-34 years	495	Ischemic stroke	124	Diet high in sodium	3	Rate	2002	0.13606017876	0.3178383641	0.0061491832
25521	1	Deaths	6	People's Republic of China	2	Female	11	30-34 years	495	Ischemic stroke	124	Diet high in sodium	3	Rate	2002	0.06356157625	0.18133001673	0.00146359054
25522	1	Deaths	6	People's Republic of China	3	Both	11	30-34 years	495	Ischemic stroke	124	Diet high in sodium	3	Rate	2002	0.10088060979	0.23501270734	0.00399833949
25523	1	Deaths	6	People's Republic of China	1	Male	11	30-34 years	495	Ischemic stroke	124	Diet high in sodium	1	Number	2003	95.2260585384823	226.782881286816	4.09888991742265
25524	1	Deaths	6	People's Republic of China	2	Female	11	30-34 years	495	Ischemic stroke	124	Diet high in sodium	1	Number	2003	38.7241247562676	109.420237216853	0.808144292925725
25525	1	Deaths	6	People's Republic of China	3	Both	11	30-34 years	495	Ischemic stroke	124	Diet high in sodium	1	Number	2003	133.95018329475	316.776016614008	5.39155161478382
25526	1	Deaths	6	People's Republic of China	1	Male	11	30-34 years	495	Ischemic stroke	124	Diet high in sodium	2	Percent	2003	0.134885226464201	0.316702150212705	0.0057209995200765
25527	1	Deaths	6	People's Republic of China	2	Female	11	30-34 years	495	Ischemic stroke	124	Diet high in sodium	2	Percent	2003	0.0991005341835365	0.278626460562508	0.0021170697403896
25528	1	Deaths	6	People's Republic of China	3	Both	11	30-34 years	495	Ischemic stroke	124	Diet high in sodium	2	Percent	2003	0.122126078697609	0.291693632292511	0.0049531031191046
25529	1	Deaths	6	People's Republic of China	1	Male	11	30-34 years	495	Ischemic stroke	124	Diet high in sodium	3	Rate	2003	0.14931195801	0.35558959983	0.0064269517
25530	1	Deaths	6	People's Republic of China	2	Female	11	30-34 years	495	Ischemic stroke	124	Diet high in sodium	3	Rate	2003	0.06422430267	0.18147442913	0.00134031444
25531	1	Deaths	6	People's Republic of China	3	Both	11	30-34 years	495	Ischemic stroke	124	Diet high in sodium	3	Rate	2003	0.10796191011	0.25531688714	0.00434551261
25532	1	Deaths	6	People's Republic of China	1	Male	11	30-34 years	495	Ischemic stroke	124	Diet high in sodium	1	Number	2004	95.1154029189366	226.345947834015	4.80783328949107
25533	1	Deaths	6	People's Republic of China	2	Female	11	30-34 years	495	Ischemic stroke	124	Diet high in sodium	1	Number	2004	38.0987884943983	115.448175517168	0.890347487179867
25534	1	Deaths	6	People's Republic of China	3	Both	11	30-34 years	495	Ischemic stroke	124	Diet high in sodium	1	Number	2004	133.214191413335	318.867794439692	5.69184014791167
25535	1	Deaths	6	People's Republic of China	1	Male	11	30-34 years	495	Ischemic stroke	124	Diet high in sodium	2	Percent	2004	0.13530033229695	0.314794353660479	0.0072918851945753
25536	1	Deaths	6	People's Republic of China	2	Female	11	30-34 years	495	Ischemic stroke	124	Diet high in sodium	2	Percent	2004	0.0999486903706992	0.275653722340048	0.0022819797811552
25537	1	Deaths	6	People's Republic of China	3	Both	11	30-34 years	495	Ischemic stroke	124	Diet high in sodium	2	Percent	2004	0.122949555099171	0.295632736124294	0.0051750448281195
25538	1	Deaths	6	People's Republic of China	1	Male	11	30-34 years	495	Ischemic stroke	124	Diet high in sodium	3	Rate	2004	0.15217049633	0.36211984776	0.0076918181
25539	1	Deaths	6	People's Republic of China	2	Female	11	30-34 years	495	Ischemic stroke	124	Diet high in sodium	3	Rate	2004	0.06405474769	0.19410075873	0.00149692381
25540	1	Deaths	6	People's Republic of China	3	Both	11	30-34 years	495	Ischemic stroke	124	Diet high in sodium	3	Rate	2004	0.10920602426	0.26140070907	0.00466604366
25541	1	Deaths	6	People's Republic of China	1	Male	11	30-34 years	495	Ischemic stroke	124	Diet high in sodium	1	Number	2005	87.344741915768	207.33619956962	4.19077565265232
25542	1	Deaths	6	People's Republic of China	2	Female	11	30-34 years	495	Ischemic stroke	124	Diet high in sodium	1	Number	2005	34.3194126842677	96.7822307156856	0.695561211120386
25543	1	Deaths	6	People's Republic of China	3	Both	11	30-34 years	495	Ischemic stroke	124	Diet high in sodium	1	Number	2005	121.664154600035	284.159918760259	5.27986252848792
25544	1	Deaths	6	People's Republic of China	1	Male	11	30-34 years	495	Ischemic stroke	124	Diet high in sodium	2	Percent	2005	0.135698956086446	0.314787632583454	0.0070998648690664
25545	1	Deaths	6	People's Republic of China	2	Female	11	30-34 years	495	Ischemic stroke	124	Diet high in sodium	2	Percent	2005	0.100440651969377	0.281010852575656	0.0021704022107009
25546	1	Deaths	6	People's Republic of China	3	Both	11	30-34 years	495	Ischemic stroke	124	Diet high in sodium	2	Percent	2005	0.123493361444009	0.297774810065967	0.0055124258732091
25547	1	Deaths	6	People's Republic of China	1	Male	11	30-34 years	495	Ischemic stroke	124	Diet high in sodium	3	Rate	2005	0.14394638497	0.34169539857	0.00690650624
25548	1	Deaths	6	People's Republic of China	2	Female	11	30-34 years	495	Ischemic stroke	124	Diet high in sodium	3	Rate	2005	0.05898782749	0.16634822926	0.00119552293
25549	1	Deaths	6	People's Republic of China	3	Both	11	30-34 years	495	Ischemic stroke	124	Diet high in sodium	3	Rate	2005	0.10235992916	0.23907279222	0.00444211655
25550	1	Deaths	6	People's Republic of China	1	Male	11	30-34 years	495	Ischemic stroke	124	Diet high in sodium	1	Number	2006	74.8971466460833	179.777015379966	4.17207998831298
25551	1	Deaths	6	People's Republic of China	2	Female	11	30-34 years	495	Ischemic stroke	124	Diet high in sodium	1	Number	2006	30.0411548013653	83.2874410226296	0.617464139805027
25552	1	Deaths	6	People's Republic of China	3	Both	11	30-34 years	495	Ischemic stroke	124	Diet high in sodium	1	Number	2006	104.938301447449	253.134456076809	5.31048310237627
25553	1	Deaths	6	People's Republic of China	1	Male	11	30-34 years	495	Ischemic stroke	124	Diet high in sodium	2	Percent	2006	0.135919144292396	0.31499526973064	0.0081195300063403
25554	1	Deaths	6	People's Republic of China	2	Female	11	30-34 years	495	Ischemic stroke	124	Diet high in sodium	2	Percent	2006	0.101153253627153	0.28027821817367	0.0021811720057272
25555	1	Deaths	6	People's Republic of China	3	Both	11	30-34 years	495	Ischemic stroke	124	Diet high in sodium	2	Percent	2006	0.123778273674325	0.297504747784237	0.0063883585377837
25556	1	Deaths	6	People's Republic of China	1	Male	11	30-34 years	495	Ischemic stroke	124	Diet high in sodium	3	Rate	2006	0.12847209249	0.30837395523	0.00715642545
25557	1	Deaths	6	People's Republic of China	2	Female	11	30-34 years	495	Ischemic stroke	124	Diet high in sodium	3	Rate	2006	0.05342640576	0.14812175658	0.00109812322
25558	1	Deaths	6	People's Republic of China	3	Both	11	30-34 years	495	Ischemic stroke	124	Diet high in sodium	3	Rate	2006	0.09162723071	0.22102520135	0.00463686617
25559	1	Deaths	6	People's Republic of China	1	Male	11	30-34 years	495	Ischemic stroke	124	Diet high in sodium	1	Number	2007	66.8060114808512	159.551049467417	3.86922416195441
25560	1	Deaths	6	People's Republic of China	2	Female	11	30-34 years	495	Ischemic stroke	124	Diet high in sodium	1	Number	2007	26.8059353918114	77.7761946313856	0.518329682176436
25561	1	Deaths	6	People's Republic of China	3	Both	11	30-34 years	495	Ischemic stroke	124	Diet high in sodium	1	Number	2007	93.6119468726626	227.235336941172	4.9891423889253
25562	1	Deaths	6	People's Republic of China	1	Male	11	30-34 years	495	Ischemic stroke	124	Diet high in sodium	2	Percent	2007	0.135510734883328	0.311774558431228	0.0082459312513051
25563	1	Deaths	6	People's Republic of China	2	Female	11	30-34 years	495	Ischemic stroke	124	Diet high in sodium	2	Percent	2007	0.101518743369946	0.274752901602547	0.0021601187041529
25564	1	Deaths	6	People's Republic of China	3	Both	11	30-34 years	495	Ischemic stroke	124	Diet high in sodium	2	Percent	2007	0.123693581090536	0.296311397889656	0.0065789888299844
25565	1	Deaths	6	People's Republic of China	1	Male	11	30-34 years	495	Ischemic stroke	124	Diet high in sodium	3	Rate	2007	0.12008165543	0.28678787613	0.0069548059
25566	1	Deaths	6	People's Republic of China	2	Female	11	30-34 years	495	Ischemic stroke	124	Diet high in sodium	3	Rate	2007	0.0497952097	0.14447852183	0.00096285897
25567	1	Deaths	6	People's Republic of China	3	Both	11	30-34 years	495	Ischemic stroke	124	Diet high in sodium	3	Rate	2007	0.0855167772	0.20758497531	0.00455770222
25568	1	Deaths	6	People's Republic of China	1	Male	11	30-34 years	495	Ischemic stroke	124	Diet high in sodium	1	Number	2008	66.5692972879839	158.575497453915	3.71468371400124
25569	1	Deaths	6	People's Republic of China	2	Female	11	30-34 years	495	Ischemic stroke	124	Diet high in sodium	1	Number	2008	26.2411080493572	74.5147545017958	0.55791026769919
25570	1	Deaths	6	People's Republic of China	3	Both	11	30-34 years	495	Ischemic stroke	124	Diet high in sodium	1	Number	2008	92.8104053373412	222.900805072785	4.86644154928633
25571	1	Deaths	6	People's Republic of China	1	Male	11	30-34 years	495	Ischemic stroke	124	Diet high in sodium	2	Percent	2008	0.135394449142561	0.310880324407674	0.0077669323999342
25572	1	Deaths	6	People's Republic of China	2	Female	11	30-34 years	495	Ischemic stroke	124	Diet high in sodium	2	Percent	2008	0.101223139043855	0.272385059172165	0.0021570727254407
25573	1	Deaths	6	People's Republic of China	3	Both	11	30-34 years	495	Ischemic stroke	124	Diet high in sodium	2	Percent	2008	0.123599573208252	0.291830472437558	0.0066968701788694
25574	1	Deaths	6	People's Republic of China	1	Male	11	30-34 years	495	Ischemic stroke	124	Diet high in sodium	3	Rate	2008	0.12541000665	0.2987406357	0.00699809865
25575	1	Deaths	6	People's Republic of China	2	Female	11	30-34 years	495	Ischemic stroke	124	Diet high in sodium	3	Rate	2008	0.05106712819	0.14501119821	0.00108573446
25576	1	Deaths	6	People's Republic of China	3	Both	11	30-34 years	495	Ischemic stroke	124	Diet high in sodium	3	Rate	2008	0.08884197158	0.21336990091	0.00465835981
25577	1	Deaths	6	People's Republic of China	1	Male	11	30-34 years	495	Ischemic stroke	124	Diet high in sodium	1	Number	2009	73.9770127220439	174.449938200691	4.13432450189286
25578	1	Deaths	6	People's Republic of China	2	Female	11	30-34 years	495	Ischemic stroke	124	Diet high in sodium	1	Number	2009	27.3180077180588	77.5890694423443	0.596806222581505
25579	1	Deaths	6	People's Republic of China	3	Both	11	30-34 years	495	Ischemic stroke	124	Diet high in sodium	1	Number	2009	101.295020440103	241.150980366094	5.78979444541178
25580	1	Deaths	6	People's Republic of China	1	Male	11	30-34 years	495	Ischemic stroke	124	Diet high in sodium	2	Percent	2009	0.135552899549103	0.30882026385945	0.0079438714603223
25581	1	Deaths	6	People's Republic of China	2	Female	11	30-34 years	495	Ischemic stroke	124	Diet high in sodium	2	Percent	2009	0.101567037554088	0.27805845910113	0.0023367194805579
25582	1	Deaths	6	People's Republic of China	3	Both	11	30-34 years	495	Ischemic stroke	124	Diet high in sodium	2	Percent	2009	0.12440091213641	0.292689213947211	0.0072051807800749
25583	1	Deaths	6	People's Republic of China	1	Male	11	30-34 years	495	Ischemic stroke	124	Diet high in sodium	3	Rate	2009	0.1448579355	0.34159878814	0.00809561903
25584	1	Deaths	6	People's Republic of China	2	Female	11	30-34 years	495	Ischemic stroke	124	Diet high in sodium	3	Rate	2009	0.05534055606	0.15717918712	0.00120900428
25585	1	Deaths	6	People's Republic of China	3	Both	11	30-34 years	495	Ischemic stroke	124	Diet high in sodium	3	Rate	2009	0.10085919349	0.24011341608	0.00576488356
25586	1	Deaths	6	People's Republic of China	1	Male	11	30-34 years	495	Ischemic stroke	124	Diet high in sodium	1	Number	2010	76.2710421164396	180.412229189705	4.61641819058079
25587	1	Deaths	6	People's Republic of China	2	Female	11	30-34 years	495	Ischemic stroke	124	Diet high in sodium	1	Number	2010	26.7405853535642	74.8123885185954	0.57832484591653
25588	1	Deaths	6	People's Republic of China	3	Both	11	30-34 years	495	Ischemic stroke	124	Diet high in sodium	1	Number	2010	103.011627470004	245.517479879274	6.02803826564173
25589	1	Deaths	6	People's Republic of China	1	Male	11	30-34 years	495	Ischemic stroke	124	Diet high in sodium	2	Percent	2010	0.135598238936438	0.311324876760996	0.0084402452061416
25590	1	Deaths	6	People's Republic of China	2	Female	11	30-34 years	495	Ischemic stroke	124	Diet high in sodium	2	Percent	2010	0.101555974011531	0.277615478304455	0.0022620582385792
25591	1	Deaths	6	People's Republic of China	3	Both	11	30-34 years	495	Ischemic stroke	124	Diet high in sodium	2	Percent	2010	0.124803572670525	0.294230014867359	0.0070907335320924
25592	1	Deaths	6	People's Republic of China	1	Male	11	30-34 years	495	Ischemic stroke	124	Diet high in sodium	3	Rate	2010	0.15347247523	0.36302521385	0.00928914968
25593	1	Deaths	6	People's Republic of China	2	Female	11	30-34 years	495	Ischemic stroke	124	Diet high in sodium	3	Rate	2010	0.05577302519	0.15603671999	0.00120621616
25594	1	Deaths	6	People's Republic of China	3	Both	11	30-34 years	495	Ischemic stroke	124	Diet high in sodium	3	Rate	2010	0.10549901963	0.25144591991	0.00617359557
25595	1	Deaths	6	People's Republic of China	1	Male	11	30-34 years	495	Ischemic stroke	124	Diet high in sodium	1	Number	2011	70.9425610587018	170.260615176137	4.3388958521235
25596	1	Deaths	6	People's Republic of China	2	Female	11	30-34 years	495	Ischemic stroke	124	Diet high in sodium	1	Number	2011	25.2501800407492	70.580670758313	0.547091663015295
25597	1	Deaths	6	People's Republic of China	3	Both	11	30-34 years	495	Ischemic stroke	124	Diet high in sodium	1	Number	2011	96.192741099451	229.297332920053	5.58287613739278
25598	1	Deaths	6	People's Republic of China	1	Male	11	30-34 years	495	Ischemic stroke	124	Diet high in sodium	2	Percent	2011	0.135226413886203	0.313402261375261	0.0085988914233055
25599	1	Deaths	6	People's Republic of China	2	Female	11	30-34 years	495	Ischemic stroke	124	Diet high in sodium	2	Percent	2011	0.101221202666315	0.275928884545876	0.0021627925887195
25600	1	Deaths	6	People's Republic of China	3	Both	11	30-34 years	495	Ischemic stroke	124	Diet high in sodium	2	Percent	2011	0.124219672616676	0.292023752531514	0.00704756422259
25601	1	Deaths	6	People's Republic of China	1	Male	11	30-34 years	495	Ischemic stroke	124	Diet high in sodium	3	Rate	2011	0.14545012217	0.34907715354	0.00889582956
25602	1	Deaths	6	People's Republic of China	2	Female	11	30-34 years	495	Ischemic stroke	124	Diet high in sodium	3	Rate	2011	0.05372677984	0.15018000477	0.00116408965
25603	1	Deaths	6	People's Republic of China	3	Both	11	30-34 years	495	Ischemic stroke	124	Diet high in sodium	3	Rate	2011	0.10043944527	0.23942032068	0.0058293482
25604	1	Deaths	6	People's Republic of China	1	Male	11	30-34 years	495	Ischemic stroke	124	Diet high in sodium	1	Number	2012	66.3652561653426	157.055052937346	3.82803789612528
25605	1	Deaths	6	People's Republic of China	2	Female	11	30-34 years	495	Ischemic stroke	124	Diet high in sodium	1	Number	2012	23.2732673059556	65.9679075085682	0.549750438280952
25606	1	Deaths	6	People's Republic of China	3	Both	11	30-34 years	495	Ischemic stroke	124	Diet high in sodium	1	Number	2012	89.6385234712982	205.038879800077	4.83617534518823
25607	1	Deaths	6	People's Republic of China	1	Male	11	30-34 years	495	Ischemic stroke	124	Diet high in sodium	2	Percent	2012	0.134966477199731	0.31172596308708	0.0083058598558923
25608	1	Deaths	6	People's Republic of China	2	Female	11	30-34 years	495	Ischemic stroke	124	Diet high in sodium	2	Percent	2012	0.101301702685172	0.268971463886262	0.0022995342512549
25609	1	Deaths	6	People's Republic of China	3	Both	11	30-34 years	495	Ischemic stroke	124	Diet high in sodium	2	Percent	2012	0.124304288407474	0.291266166207951	0.0068672621169116
25610	1	Deaths	6	People's Republic of China	1	Male	11	30-34 years	495	Ischemic stroke	124	Diet high in sodium	3	Rate	2012	0.13737692704	0.32510596351	0.00792408729
25611	1	Deaths	6	People's Republic of China	2	Female	11	30-34 years	495	Ischemic stroke	124	Diet high in sodium	3	Rate	2012	0.0500120448	0.14175877852	0.00118136157
25612	1	Deaths	6	People's Republic of China	3	Both	11	30-34 years	495	Ischemic stroke	124	Diet high in sodium	3	Rate	2012	0.0945113337	0.21618493076	0.00509907308
25613	1	Deaths	6	People's Republic of China	1	Male	11	30-34 years	495	Ischemic stroke	124	Diet high in sodium	1	Number	2013	67.3426116538268	157.115083920932	3.33349824027628
25614	1	Deaths	6	People's Republic of China	2	Female	11	30-34 years	495	Ischemic stroke	124	Diet high in sodium	1	Number	2013	22.6859562184765	63.5260663128903	0.440270805234347
25615	1	Deaths	6	People's Republic of China	3	Both	11	30-34 years	495	Ischemic stroke	124	Diet high in sodium	1	Number	2013	90.0285678723033	214.661131505739	4.26184512040483
25616	1	Deaths	6	People's Republic of China	1	Male	11	30-34 years	495	Ischemic stroke	124	Diet high in sodium	2	Percent	2013	0.134983385494716	0.31096070176965	0.0073635800128444
25617	1	Deaths	6	People's Republic of China	2	Female	11	30-34 years	495	Ischemic stroke	124	Diet high in sodium	2	Percent	2013	0.101284594044243	0.272271170425866	0.0020745867843242
25618	1	Deaths	6	People's Republic of China	3	Both	11	30-34 years	495	Ischemic stroke	124	Diet high in sodium	2	Percent	2013	0.124594431873471	0.293622481116659	0.0061050446610544
25619	1	Deaths	6	People's Republic of China	1	Male	11	30-34 years	495	Ischemic stroke	124	Diet high in sodium	3	Rate	2013	0.1387048593	0.32360826338	0.00686597079
25620	1	Deaths	6	People's Republic of China	2	Female	11	30-34 years	495	Ischemic stroke	124	Diet high in sodium	3	Rate	2013	0.0484618636	0.13570472987	0.0009405089
25621	1	Deaths	6	People's Republic of China	3	Both	11	30-34 years	495	Ischemic stroke	124	Diet high in sodium	3	Rate	2013	0.09440619478	0.22509899991	0.00446907676
25622	1	Deaths	6	People's Republic of China	1	Male	11	30-34 years	495	Ischemic stroke	124	Diet high in sodium	1	Number	2014	71.1976999984839	168.416309370281	3.52573408453993
25623	1	Deaths	6	People's Republic of China	2	Female	11	30-34 years	495	Ischemic stroke	124	Diet high in sodium	1	Number	2014	21.8856524212498	57.9846444880025	0.421657936720979
25624	1	Deaths	6	People's Republic of China	3	Both	11	30-34 years	495	Ischemic stroke	124	Diet high in sodium	1	Number	2014	93.0833524197339	224.96844181162	4.20524816150792
25625	1	Deaths	6	People's Republic of China	1	Male	11	30-34 years	495	Ischemic stroke	124	Diet high in sodium	2	Percent	2014	0.13517241572375	0.31149378588332	0.0075115154110415
25626	1	Deaths	6	People's Republic of China	2	Female	11	30-34 years	495	Ischemic stroke	124	Diet high in sodium	2	Percent	2014	0.101206027992126	0.268608804561191	0.0019625850071834
25627	1	Deaths	6	People's Republic of China	3	Both	11	30-34 years	495	Ischemic stroke	124	Diet high in sodium	2	Percent	2014	0.125232739457309	0.294059582156229	0.0062111284109952
25628	1	Deaths	6	People's Republic of China	1	Male	11	30-34 years	495	Ischemic stroke	124	Diet high in sodium	3	Rate	2014	0.14318506319	0.33870054651	0.00709057256
25629	1	Deaths	6	People's Republic of China	2	Female	11	30-34 years	495	Ischemic stroke	124	Diet high in sodium	3	Rate	2014	0.04555065695	0.12068356923	0.0008775976
25630	1	Deaths	6	People's Republic of China	3	Both	11	30-34 years	495	Ischemic stroke	124	Diet high in sodium	3	Rate	2014	0.09520539169	0.23009709108	0.00430111602
25631	1	Deaths	6	People's Republic of China	1	Male	11	30-34 years	495	Ischemic stroke	124	Diet high in sodium	1	Number	2015	72.6366883374653	167.517436840148	3.517479047515
25632	1	Deaths	6	People's Republic of China	2	Female	11	30-34 years	495	Ischemic stroke	124	Diet high in sodium	1	Number	2015	21.2563277938915	58.3815937193797	0.461979037242137
25633	1	Deaths	6	People's Republic of China	3	Both	11	30-34 years	495	Ischemic stroke	124	Diet high in sodium	1	Number	2015	93.8930161313567	220.155842264715	4.12883193049197
25634	1	Deaths	6	People's Republic of China	1	Male	11	30-34 years	495	Ischemic stroke	124	Diet high in sodium	2	Percent	2015	0.135088429519666	0.312830822842612	0.0073092415382573
25635	1	Deaths	6	People's Republic of China	2	Female	11	30-34 years	495	Ischemic stroke	124	Diet high in sodium	2	Percent	2015	0.10114455305975	0.269680084517579	0.002150446710138
25636	1	Deaths	6	People's Republic of China	3	Both	11	30-34 years	495	Ischemic stroke	124	Diet high in sodium	2	Percent	2015	0.125556367899948	0.290383236956014	0.005716453697629
25637	1	Deaths	6	People's Republic of China	1	Male	11	30-34 years	495	Ischemic stroke	124	Diet high in sodium	3	Rate	2015	0.13990050737	0.32264376231	0.00677477339
25638	1	Deaths	6	People's Republic of China	2	Female	11	30-34 years	495	Ischemic stroke	124	Diet high in sodium	3	Rate	2015	0.04224614358	0.11603119855	0.00091816578
25639	1	Deaths	6	People's Republic of China	3	Both	11	30-34 years	495	Ischemic stroke	124	Diet high in sodium	3	Rate	2015	0.09183977795	0.21534150783	0.00403854326
25640	1	Deaths	6	People's Republic of China	1	Male	11	30-34 years	495	Ischemic stroke	124	Diet high in sodium	1	Number	2016	77.2887835428099	180.67765691868	3.9670826761837
25641	1	Deaths	6	People's Republic of China	2	Female	11	30-34 years	495	Ischemic stroke	124	Diet high in sodium	1	Number	2016	22.2148812985016	60.2390423051155	0.52518963320872
25642	1	Deaths	6	People's Republic of China	3	Both	11	30-34 years	495	Ischemic stroke	124	Diet high in sodium	1	Number	2016	99.5036648413116	231.4051800104	4.49227230939242
25643	1	Deaths	6	People's Republic of China	1	Male	11	30-34 years	495	Ischemic stroke	124	Diet high in sodium	2	Percent	2016	0.135181438860082	0.314644590812493	0.0070790674424187
25644	1	Deaths	6	People's Republic of China	2	Female	11	30-34 years	495	Ischemic stroke	124	Diet high in sodium	2	Percent	2016	0.101073615484296	0.272156381163486	0.0022899786174377
25645	1	Deaths	6	People's Republic of China	3	Both	11	30-34 years	495	Ischemic stroke	124	Diet high in sodium	2	Percent	2016	0.125674866867109	0.294484124179891	0.0056825949741949
25646	1	Deaths	6	People's Republic of China	1	Male	11	30-34 years	495	Ischemic stroke	124	Diet high in sodium	3	Rate	2016	0.14032218513	0.32803056874	0.00720246437
25647	1	Deaths	6	People's Republic of China	2	Female	11	30-34 years	495	Ischemic stroke	124	Diet high in sodium	3	Rate	2016	0.04150259955	0.11254063511	0.0009811772
25648	1	Deaths	6	People's Republic of China	3	Both	11	30-34 years	495	Ischemic stroke	124	Diet high in sodium	3	Rate	2016	0.09161893913	0.21306850491	0.00413630215
25649	1	Deaths	6	People's Republic of China	1	Male	11	30-34 years	495	Ischemic stroke	124	Diet high in sodium	1	Number	2017	84.2130937110211	198.186411454824	4.20408471281314
25650	1	Deaths	6	People's Republic of China	2	Female	11	30-34 years	495	Ischemic stroke	124	Diet high in sodium	1	Number	2017	23.2275485152161	65.3411447811453	0.592988522423955
25651	1	Deaths	6	People's Republic of China	3	Both	11	30-34 years	495	Ischemic stroke	124	Diet high in sodium	1	Number	2017	107.440642226237	259.085778073113	4.79630280263063
25652	1	Deaths	6	People's Republic of China	1	Male	11	30-34 years	495	Ischemic stroke	124	Diet high in sodium	2	Percent	2017	0.13535995311431	0.316076182438817	0.0066060008458586
25653	1	Deaths	6	People's Republic of China	2	Female	11	30-34 years	495	Ischemic stroke	124	Diet high in sodium	2	Percent	2017	0.101130958777925	0.275234492907902	0.0026229930494574
25654	1	Deaths	6	People's Republic of China	3	Both	11	30-34 years	495	Ischemic stroke	124	Diet high in sodium	2	Percent	2017	0.1260820839607	0.295913651318547	0.005563493541245
25655	1	Deaths	6	People's Republic of China	1	Male	11	30-34 years	495	Ischemic stroke	124	Diet high in sodium	3	Rate	2017	0.14380067944	0.33841935222	0.00717881521
25656	1	Deaths	6	People's Republic of China	2	Female	11	30-34 years	495	Ischemic stroke	124	Diet high in sodium	3	Rate	2017	0.04082824456	0.11485345674	0.00104232612
25657	1	Deaths	6	People's Republic of China	3	Both	11	30-34 years	495	Ischemic stroke	124	Diet high in sodium	3	Rate	2017	0.09305986203	0.22440750782	0.00415432436
25658	1	Deaths	6	People's Republic of China	1	Male	11	30-34 years	495	Ischemic stroke	124	Diet high in sodium	1	Number	2018	89.7128107947543	223.122088973268	4.99805427446458
25659	1	Deaths	6	People's Republic of China	2	Female	11	30-34 years	495	Ischemic stroke	124	Diet high in sodium	1	Number	2018	24.1841620836997	67.6042213876043	0.913913354816831
25660	1	Deaths	6	People's Republic of China	3	Both	11	30-34 years	495	Ischemic stroke	124	Diet high in sodium	1	Number	2018	113.896972878454	295.209370837942	5.72353431081347
25661	1	Deaths	6	People's Republic of China	1	Male	11	30-34 years	495	Ischemic stroke	124	Diet high in sodium	2	Percent	2018	0.135470939623429	0.319344070418924	0.0066786081399641
25662	1	Deaths	6	People's Republic of China	2	Female	11	30-34 years	495	Ischemic stroke	124	Diet high in sodium	2	Percent	2018	0.100964863211287	0.275393841107357	0.0033190255208557
25663	1	Deaths	6	People's Republic of China	3	Both	11	30-34 years	495	Ischemic stroke	124	Diet high in sodium	2	Percent	2018	0.126268484388724	0.297223938086724	0.0064512499970648
25664	1	Deaths	6	People's Republic of China	1	Male	11	30-34 years	495	Ischemic stroke	124	Diet high in sodium	3	Rate	2018	0.1455870855	0.36208535165	0.00811090577
25665	1	Deaths	6	People's Republic of China	2	Female	11	30-34 years	495	Ischemic stroke	124	Diet high in sodium	3	Rate	2018	0.04058931714	0.11346306612	0.00153386001
25666	1	Deaths	6	People's Republic of China	3	Both	11	30-34 years	495	Ischemic stroke	124	Diet high in sodium	3	Rate	2018	0.09397130914	0.24356407678	0.00472223272
25667	1	Deaths	6	People's Republic of China	1	Male	11	30-34 years	495	Ischemic stroke	124	Diet high in sodium	1	Number	2019	92.1310506060197	225.478279006127	4.924166729358
25668	1	Deaths	6	People's Republic of China	2	Female	11	30-34 years	495	Ischemic stroke	124	Diet high in sodium	1	Number	2019	24.4712718150257	69.2512064486814	1.18915194622936
25669	1	Deaths	6	People's Republic of China	3	Both	11	30-34 years	495	Ischemic stroke	124	Diet high in sodium	1	Number	2019	116.602322421045	280.823852123398	6.07317844461596
25670	1	Deaths	6	People's Republic of China	1	Male	11	30-34 years	495	Ischemic stroke	124	Diet high in sodium	2	Percent	2019	0.135457041833607	0.318972297601816	0.0073481117263933
25671	1	Deaths	6	People's Republic of China	2	Female	11	30-34 years	495	Ischemic stroke	124	Diet high in sodium	2	Percent	2019	0.100957766674818	0.264405148605512	0.0047614972248047
25672	1	Deaths	6	People's Republic of China	3	Both	11	30-34 years	495	Ischemic stroke	124	Diet high in sodium	2	Percent	2019	0.12637948028735	0.297653609898737	0.0073182565399626
25673	1	Deaths	6	People's Republic of China	1	Male	11	30-34 years	495	Ischemic stroke	124	Diet high in sodium	3	Rate	2019	0.14478401088	0.35433927418	0.00773833148
25674	1	Deaths	6	People's Republic of China	2	Female	11	30-34 years	495	Ischemic stroke	124	Diet high in sodium	3	Rate	2019	0.04013568891	0.11357991116	0.00195034541
25675	1	Deaths	6	People's Republic of China	3	Both	11	30-34 years	495	Ischemic stroke	124	Diet high in sodium	3	Rate	2019	0.09357771786	0.22537162775	0.00487395248
25676	1	Deaths	6	People's Republic of China	1	Male	11	30-34 years	495	Ischemic stroke	124	Diet high in sodium	1	Number	2020	93.3978789094163	224.337708441288	4.92236707867557
25677	1	Deaths	6	People's Republic of China	2	Female	11	30-34 years	495	Ischemic stroke	124	Diet high in sodium	1	Number	2020	24.016533676539	68.137879386332	1.00400249552405
25678	1	Deaths	6	People's Republic of China	3	Both	11	30-34 years	495	Ischemic stroke	124	Diet high in sodium	1	Number	2020	117.414412585955	278.705183054396	7.28725229458598
25679	1	Deaths	6	People's Republic of China	1	Male	11	30-34 years	495	Ischemic stroke	124	Diet high in sodium	2	Percent	2020	0.135574097228128	0.321671116550498	0.0074512955274276
25680	1	Deaths	6	People's Republic of China	2	Female	11	30-34 years	495	Ischemic stroke	124	Diet high in sodium	2	Percent	2020	0.100717334324395	0.265280574308881	0.0048224704735356
25681	1	Deaths	6	People's Republic of China	3	Both	11	30-34 years	495	Ischemic stroke	124	Diet high in sodium	2	Percent	2020	0.126466155563149	0.295597275604353	0.0081089332463224
25682	1	Deaths	6	People's Republic of China	1	Male	11	30-34 years	495	Ischemic stroke	124	Diet high in sodium	3	Rate	2020	0.14568833939	0.3499371569	0.00767824167
25683	1	Deaths	6	People's Republic of China	2	Female	11	30-34 years	495	Ischemic stroke	124	Diet high in sodium	3	Rate	2020	0.03959399447	0.11233306421	0.0016552126
25684	1	Deaths	6	People's Republic of China	3	Both	11	30-34 years	495	Ischemic stroke	124	Diet high in sodium	3	Rate	2020	0.09410844637	0.22338409054	0.00584078204
25685	1	Deaths	6	People's Republic of China	1	Male	11	30-34 years	495	Ischemic stroke	124	Diet high in sodium	1	Number	2021	91.7453116080873	224.696657082674	4.89004361575669
25686	1	Deaths	6	People's Republic of China	2	Female	11	30-34 years	495	Ischemic stroke	124	Diet high in sodium	1	Number	2021	22.822844410404	64.3281871573906	1.08015451539444
25687	1	Deaths	6	People's Republic of China	3	Both	11	30-34 years	495	Ischemic stroke	124	Diet high in sodium	1	Number	2021	114.568156018491	277.998676290193	6.45004141977101
25688	1	Deaths	6	People's Republic of China	1	Male	11	30-34 years	495	Ischemic stroke	124	Diet high in sodium	2	Percent	2021	0.135665165307033	0.320288777834923	0.0073369750773336
25689	1	Deaths	6	People's Republic of China	2	Female	11	30-34 years	495	Ischemic stroke	124	Diet high in sodium	2	Percent	2021	0.10064207768769	0.264294039100182	0.0048865484332278
25690	1	Deaths	6	People's Republic of China	3	Both	11	30-34 years	495	Ischemic stroke	124	Diet high in sodium	2	Percent	2021	0.126876326769402	0.297244865491472	0.0084497788405518
25691	1	Deaths	6	People's Republic of China	1	Male	11	30-34 years	495	Ischemic stroke	124	Diet high in sodium	3	Rate	2021	0.14636208993	0.35846052243	0.00780112892
25692	1	Deaths	6	People's Republic of China	2	Female	11	30-34 years	495	Ischemic stroke	124	Diet high in sodium	3	Rate	2021	0.03903377017	0.11002010212	0.00184738161
25693	1	Deaths	6	People's Republic of China	3	Both	11	30-34 years	495	Ischemic stroke	124	Diet high in sodium	3	Rate	2021	0.09456463456	0.22946029809	0.00532386861
25694	1	Deaths	6	People's Republic of China	1	Male	12	35-39 years	495	Ischemic stroke	124	Diet high in sodium	1	Number	1990	165.616728621979	358.861106978294	41.6974894566747
25695	1	Deaths	6	People's Republic of China	2	Female	12	35-39 years	495	Ischemic stroke	124	Diet high in sodium	1	Number	1990	102.462394332254	242.314665464335	19.9464471584878
25696	1	Deaths	6	People's Republic of China	3	Both	12	35-39 years	495	Ischemic stroke	124	Diet high in sodium	1	Number	1990	268.079122954233	578.574006321842	70.0842431045296
25697	1	Deaths	6	People's Republic of China	1	Male	12	35-39 years	495	Ischemic stroke	124	Diet high in sodium	2	Percent	1990	0.172311743276499	0.349731928842236	0.0430715013013282
25698	1	Deaths	6	People's Republic of China	2	Female	12	35-39 years	495	Ischemic stroke	124	Diet high in sodium	2	Percent	1990	0.134163573536953	0.315870362798847	0.026085667112366
25699	1	Deaths	6	People's Republic of China	3	Both	12	35-39 years	495	Ischemic stroke	124	Diet high in sodium	2	Percent	1990	0.155415420261946	0.332989466151085	0.0395940469248603
25700	1	Deaths	6	People's Republic of China	1	Male	12	35-39 years	495	Ischemic stroke	124	Diet high in sodium	3	Rate	1990	0.35068896772	0.75987874056	0.08829331225
25701	1	Deaths	6	People's Republic of China	2	Female	12	35-39 years	495	Ischemic stroke	124	Diet high in sodium	3	Rate	1990	0.23227279895	0.54930500055	0.04521675626
25702	1	Deaths	6	People's Republic of China	3	Both	12	35-39 years	495	Ischemic stroke	124	Diet high in sodium	3	Rate	1990	0.29349889716	0.6334354981	0.07672976483
25703	1	Deaths	6	People's Republic of China	1	Male	12	35-39 years	495	Ischemic stroke	124	Diet high in sodium	1	Number	1991	174.276659060266	376.853018558109	41.3462328463463
25704	1	Deaths	6	People's Republic of China	2	Female	12	35-39 years	495	Ischemic stroke	124	Diet high in sodium	1	Number	1991	104.409728601131	250.158162949381	19.3844938576265
25705	1	Deaths	6	People's Republic of China	3	Both	12	35-39 years	495	Ischemic stroke	124	Diet high in sodium	1	Number	1991	278.686387661397	578.604651874825	73.4714393764757
25706	1	Deaths	6	People's Republic of China	1	Male	12	35-39 years	495	Ischemic stroke	124	Diet high in sodium	2	Percent	1991	0.173177799516432	0.350560330789693	0.0425475129086331
25707	1	Deaths	6	People's Republic of China	2	Female	12	35-39 years	495	Ischemic stroke	124	Diet high in sodium	2	Percent	1991	0.135007706878289	0.315398526508295	0.0252579237904632
25708	1	Deaths	6	People's Republic of China	3	Both	12	35-39 years	495	Ischemic stroke	124	Diet high in sodium	2	Percent	1991	0.156538654808845	0.334847958142707	0.0404686272992904
25709	1	Deaths	6	People's Republic of China	1	Male	12	35-39 years	495	Ischemic stroke	124	Diet high in sodium	3	Rate	1991	0.35571470772	0.76919170974	0.08439146821
25710	1	Deaths	6	People's Republic of China	2	Female	12	35-39 years	495	Ischemic stroke	124	Diet high in sodium	3	Rate	1991	0.22930909121	0.54940800799	0.04257305071
25711	1	Deaths	6	People's Republic of China	3	Both	12	35-39 years	495	Ischemic stroke	124	Diet high in sodium	3	Rate	1991	0.29482607762	0.612113643	0.07772642385
25712	1	Deaths	6	People's Republic of China	1	Male	12	35-39 years	495	Ischemic stroke	124	Diet high in sodium	1	Number	1992	182.258825144351	394.912000566082	45.2898065869055
25713	1	Deaths	6	People's Republic of China	2	Female	12	35-39 years	495	Ischemic stroke	124	Diet high in sodium	1	Number	1992	104.377685607239	253.748872014322	22.6031966904857
25714	1	Deaths	6	People's Republic of China	3	Both	12	35-39 years	495	Ischemic stroke	124	Diet high in sodium	1	Number	1992	286.63651075159	609.355470675996	77.8657658384463
25715	1	Deaths	6	People's Republic of China	1	Male	12	35-39 years	495	Ischemic stroke	124	Diet high in sodium	2	Percent	1992	0.173955655359869	0.354602447543916	0.0434086182580059
25716	1	Deaths	6	People's Republic of China	2	Female	12	35-39 years	495	Ischemic stroke	124	Diet high in sodium	2	Percent	1992	0.135989336052836	0.314216149181803	0.0279054658546304
25717	1	Deaths	6	People's Republic of China	3	Both	12	35-39 years	495	Ischemic stroke	124	Diet high in sodium	2	Percent	1992	0.157849810336587	0.334797251087091	0.0410319804412691
25718	1	Deaths	6	People's Republic of China	1	Male	12	35-39 years	495	Ischemic stroke	124	Diet high in sodium	3	Rate	1992	0.36679030256	0.79474830399	0.09114434842
25719	1	Deaths	6	People's Republic of China	2	Female	12	35-39 years	495	Ischemic stroke	124	Diet high in sodium	3	Rate	1992	0.22722518026	0.55239903864	0.04920606749
25720	1	Deaths	6	People's Republic of China	3	Both	12	35-39 years	495	Ischemic stroke	124	Diet high in sodium	3	Rate	1992	0.29974749908	0.63722788806	0.08142740962
25721	1	Deaths	6	People's Republic of China	1	Male	12	35-39 years	495	Ischemic stroke	124	Diet high in sodium	1	Number	1993	180.622583604524	379.663689261344	46.9367689606923
25722	1	Deaths	6	People's Republic of China	2	Female	12	35-39 years	495	Ischemic stroke	124	Diet high in sodium	1	Number	1993	102.948595318526	235.988412235784	20.3153151719791
25723	1	Deaths	6	People's Republic of China	3	Both	12	35-39 years	495	Ischemic stroke	124	Diet high in sodium	1	Number	1993	283.57117892305	588.697675835473	74.2245439041343
25724	1	Deaths	6	People's Republic of China	1	Male	12	35-39 years	495	Ischemic stroke	124	Diet high in sodium	2	Percent	1993	0.174349083265582	0.356586127149938	0.0446586684526223
25725	1	Deaths	6	People's Republic of China	2	Female	12	35-39 years	495	Ischemic stroke	124	Diet high in sodium	2	Percent	1993	0.136450131597948	0.315961592484224	0.027402468653899
25726	1	Deaths	6	People's Republic of China	3	Both	12	35-39 years	495	Ischemic stroke	124	Diet high in sodium	2	Percent	1993	0.158397937804396	0.337104497144922	0.0416544394866806
25727	1	Deaths	6	People's Republic of China	1	Male	12	35-39 years	495	Ischemic stroke	124	Diet high in sodium	3	Rate	1993	0.37057345522	0.77893518266	0.09629759637
25728	1	Deaths	6	People's Republic of China	2	Female	12	35-39 years	495	Ischemic stroke	124	Diet high in sodium	3	Rate	1993	0.2295346534	0.52616083047	0.04529511852
25729	1	Deaths	6	People's Republic of China	3	Both	12	35-39 years	495	Ischemic stroke	124	Diet high in sodium	3	Rate	1993	0.30298534447	0.6290017511	0.07930618721
25730	1	Deaths	6	People's Republic of China	1	Male	12	35-39 years	495	Ischemic stroke	124	Diet high in sodium	1	Number	1994	174.167697607123	369.83295377356	43.1536345909352
25731	1	Deaths	6	People's Republic of China	2	Female	12	35-39 years	495	Ischemic stroke	124	Diet high in sodium	1	Number	1994	98.7065001059845	221.836221350534	20.1079876225064
25732	1	Deaths	6	People's Republic of China	3	Both	12	35-39 years	495	Ischemic stroke	124	Diet high in sodium	1	Number	1994	272.874197713108	579.628249974733	72.5207059066695
25733	1	Deaths	6	People's Republic of China	1	Male	12	35-39 years	495	Ischemic stroke	124	Diet high in sodium	2	Percent	1994	0.174550388652553	0.360462065248962	0.0446826331477852
25734	1	Deaths	6	People's Republic of China	2	Female	12	35-39 years	495	Ischemic stroke	124	Diet high in sodium	2	Percent	1994	0.13686449238111	0.312896139777833	0.0279827225069903
25735	1	Deaths	6	People's Republic of China	3	Both	12	35-39 years	495	Ischemic stroke	124	Diet high in sodium	2	Percent	1994	0.158785824848687	0.338317540889873	0.0420180302163866
25736	1	Deaths	6	People's Republic of China	1	Male	12	35-39 years	495	Ischemic stroke	124	Diet high in sodium	3	Rate	1994	0.37252102038	0.7910223951	0.09229975599
25737	1	Deaths	6	People's Republic of China	2	Female	12	35-39 years	495	Ischemic stroke	124	Diet high in sodium	3	Rate	1994	0.23011978506	0.51717874223	0.04687883558
25738	1	Deaths	6	People's Republic of China	3	Both	12	35-39 years	495	Ischemic stroke	124	Diet high in sodium	3	Rate	1994	0.3043863382	0.64656505454	0.08089556396
25739	1	Deaths	6	People's Republic of China	1	Male	12	35-39 years	495	Ischemic stroke	124	Diet high in sodium	1	Number	1995	169.622961031732	354.736384310007	45.4385649914742
25740	1	Deaths	6	People's Republic of China	2	Female	12	35-39 years	495	Ischemic stroke	124	Diet high in sodium	1	Number	1995	94.0073426104837	215.677118873766	19.0029896295722
25741	1	Deaths	6	People's Republic of China	3	Both	12	35-39 years	495	Ischemic stroke	124	Diet high in sodium	1	Number	1995	263.630303642215	553.786463044863	70.2883272549271
25742	1	Deaths	6	People's Republic of China	1	Male	12	35-39 years	495	Ischemic stroke	124	Diet high in sodium	2	Percent	1995	0.174795598533823	0.361066132340224	0.0443911366434662
25743	1	Deaths	6	People's Republic of China	2	Female	12	35-39 years	495	Ischemic stroke	124	Diet high in sodium	2	Percent	1995	0.137183377050473	0.313044289312646	0.0275185081329816
25744	1	Deaths	6	People's Republic of China	3	Both	12	35-39 years	495	Ischemic stroke	124	Diet high in sodium	2	Percent	1995	0.159176277992904	0.334148036198778	0.0426207593868067
25745	1	Deaths	6	People's Republic of China	1	Male	12	35-39 years	495	Ischemic stroke	124	Diet high in sodium	3	Rate	1995	0.37947604944	0.79360695563	0.10165396848
25746	1	Deaths	6	People's Republic of China	2	Female	12	35-39 years	495	Ischemic stroke	124	Diet high in sodium	3	Rate	1995	0.22933203334	0.52614690346	0.04635801981
25747	1	Deaths	6	People's Republic of China	3	Both	12	35-39 years	495	Ischemic stroke	124	Diet high in sodium	3	Rate	1995	0.30765205246	0.64625932461	0.08202527496
25748	1	Deaths	6	People's Republic of China	1	Male	12	35-39 years	495	Ischemic stroke	124	Diet high in sodium	1	Number	1996	164.075417351492	343.028010091814	43.6459364610935
25749	1	Deaths	6	People's Republic of China	2	Female	12	35-39 years	495	Ischemic stroke	124	Diet high in sodium	1	Number	1996	88.7130717126384	207.408628266641	18.7081200553986
25750	1	Deaths	6	People's Republic of China	3	Both	12	35-39 years	495	Ischemic stroke	124	Diet high in sodium	1	Number	1996	252.788489064131	540.429819047849	70.0151206525972
25751	1	Deaths	6	People's Republic of China	1	Male	12	35-39 years	495	Ischemic stroke	124	Diet high in sodium	2	Percent	1996	0.174990318419911	0.362159376894444	0.0454543031129106
25752	1	Deaths	6	People's Republic of China	2	Female	12	35-39 years	495	Ischemic stroke	124	Diet high in sodium	2	Percent	1996	0.137574807160729	0.310768783472008	0.0287019794470814
25753	1	Deaths	6	People's Republic of China	3	Both	12	35-39 years	495	Ischemic stroke	124	Diet high in sodium	2	Percent	1996	0.159644862201233	0.340211671685833	0.0423498457496151
25754	1	Deaths	6	People's Republic of China	1	Male	12	35-39 years	495	Ischemic stroke	124	Diet high in sodium	3	Rate	1996	0.37605648657	0.78621106289	0.1000353239
25755	1	Deaths	6	People's Republic of China	2	Female	12	35-39 years	495	Ischemic stroke	124	Diet high in sodium	3	Rate	1996	0.22093383619	0.51653699976	0.04659129317
25756	1	Deaths	6	People's Republic of China	3	Both	12	35-39 years	495	Ischemic stroke	124	Diet high in sodium	3	Rate	1996	0.30171376854	0.6450258789	0.08356601198
25757	1	Deaths	6	People's Republic of China	1	Male	12	35-39 years	495	Ischemic stroke	124	Diet high in sodium	1	Number	1997	161.498469172605	332.587749207889	44.3284302036545
25758	1	Deaths	6	People's Republic of China	2	Female	12	35-39 years	495	Ischemic stroke	124	Diet high in sodium	1	Number	1997	87.5305814980955	200.00438242928	17.7523532097548
25759	1	Deaths	6	People's Republic of China	3	Both	12	35-39 years	495	Ischemic stroke	124	Diet high in sodium	1	Number	1997	249.029050670701	515.982611835536	68.8721369183976
25760	1	Deaths	6	People's Republic of China	1	Male	12	35-39 years	495	Ischemic stroke	124	Diet high in sodium	2	Percent	1997	0.175123073532847	0.360240037877741	0.0462035222730704
25761	1	Deaths	6	People's Republic of China	2	Female	12	35-39 years	495	Ischemic stroke	124	Diet high in sodium	2	Percent	1997	0.13770896138502	0.309893174895663	0.0296834737443696
25762	1	Deaths	6	People's Republic of China	3	Both	12	35-39 years	495	Ischemic stroke	124	Diet high in sodium	2	Percent	1997	0.159796016660283	0.338531604476072	0.0445767249583948
25763	1	Deaths	6	People's Republic of China	1	Male	12	35-39 years	495	Ischemic stroke	124	Diet high in sodium	3	Rate	1997	0.36367590066	0.74894919972	0.0998225052
25764	1	Deaths	6	People's Republic of China	2	Female	12	35-39 years	495	Ischemic stroke	124	Diet high in sodium	3	Rate	1997	0.21285488391	0.48636612342	0.04316977012
25765	1	Deaths	6	People's Republic of China	3	Both	12	35-39 years	495	Ischemic stroke	124	Diet high in sodium	3	Rate	1997	0.29116180322	0.60328073085	0.08052448308
25766	1	Deaths	6	People's Republic of China	1	Male	12	35-39 years	495	Ischemic stroke	124	Diet high in sodium	1	Number	1998	168.826837658735	342.022499812056	42.2598328283227
25767	1	Deaths	6	People's Republic of China	2	Female	12	35-39 years	495	Ischemic stroke	124	Diet high in sodium	1	Number	1998	93.1725295586171	215.052514585056	20.0885329577968
25768	1	Deaths	6	People's Republic of China	3	Both	12	35-39 years	495	Ischemic stroke	124	Diet high in sodium	1	Number	1998	261.999367217352	535.997791102217	72.7899296773732
25769	1	Deaths	6	People's Republic of China	1	Male	12	35-39 years	495	Ischemic stroke	124	Diet high in sodium	2	Percent	1998	0.175220363640737	0.36234475693707	0.0466242337696662
25770	1	Deaths	6	People's Republic of China	2	Female	12	35-39 years	495	Ischemic stroke	124	Diet high in sodium	2	Percent	1998	0.138015483513549	0.30577154105147	0.0286039001426841
25771	1	Deaths	6	People's Republic of China	3	Both	12	35-39 years	495	Ischemic stroke	124	Diet high in sodium	2	Percent	1998	0.159848344601769	0.335714219245666	0.0441995194212617
25772	1	Deaths	6	People's Republic of China	1	Male	12	35-39 years	495	Ischemic stroke	124	Diet high in sodium	3	Rate	1998	0.35540851217	0.72001412497	0.08896396165
25773	1	Deaths	6	People's Republic of China	2	Female	12	35-39 years	495	Ischemic stroke	124	Diet high in sodium	3	Rate	1998	0.21012635995	0.48499490464	0.04530445108
25774	1	Deaths	6	People's Republic of China	3	Both	12	35-39 years	495	Ischemic stroke	124	Diet high in sodium	3	Rate	1998	0.28526754679	0.58359978719	0.07925440771
25775	1	Deaths	6	People's Republic of China	1	Male	12	35-39 years	495	Ischemic stroke	124	Diet high in sodium	1	Number	1999	185.198577935123	384.578299972701	47.8269634467271
25776	1	Deaths	6	People's Republic of China	2	Female	12	35-39 years	495	Ischemic stroke	124	Diet high in sodium	1	Number	1999	102.963114601994	232.54238550564	19.4953057936251
25777	1	Deaths	6	People's Republic of China	3	Both	12	35-39 years	495	Ischemic stroke	124	Diet high in sodium	1	Number	1999	288.161692537116	595.326991652997	76.2929810129295
25778	1	Deaths	6	People's Republic of China	1	Male	12	35-39 years	495	Ischemic stroke	124	Diet high in sodium	2	Percent	1999	0.175335367577692	0.359233398548362	0.0459866030116449
25779	1	Deaths	6	People's Republic of China	2	Female	12	35-39 years	495	Ischemic stroke	124	Diet high in sodium	2	Percent	1999	0.138112848378853	0.301295892327179	0.0283663296589044
25780	1	Deaths	6	People's Republic of China	3	Both	12	35-39 years	495	Ischemic stroke	124	Diet high in sodium	2	Percent	1999	0.159899417828306	0.332596146148259	0.0438719958258333
25781	1	Deaths	6	People's Republic of China	1	Male	12	35-39 years	495	Ischemic stroke	124	Diet high in sodium	3	Rate	1999	0.3570737334	0.74148954536	0.092213194
25782	1	Deaths	6	People's Republic of China	2	Female	12	35-39 years	495	Ischemic stroke	124	Diet high in sodium	3	Rate	1999	0.21122903801	0.47706117455	0.0399946593
25783	1	Deaths	6	People's Republic of China	3	Both	12	35-39 years	495	Ischemic stroke	124	Diet high in sodium	3	Rate	1999	0.28641338797	0.59171508582	0.0758301042
25784	1	Deaths	6	People's Republic of China	1	Male	12	35-39 years	495	Ischemic stroke	124	Diet high in sodium	1	Number	2000	209.603844179733	422.829659742817	54.670469273215
25785	1	Deaths	6	People's Republic of China	2	Female	12	35-39 years	495	Ischemic stroke	124	Diet high in sodium	1	Number	2000	114.944654315776	265.146465347285	23.4682056723177
25786	1	Deaths	6	People's Republic of China	3	Both	12	35-39 years	495	Ischemic stroke	124	Diet high in sodium	1	Number	2000	324.548498495509	678.531669439509	84.3727425732522
25787	1	Deaths	6	People's Republic of China	1	Male	12	35-39 years	495	Ischemic stroke	124	Diet high in sodium	2	Percent	2000	0.175458795724994	0.359347136492066	0.046029252187029
25788	1	Deaths	6	People's Republic of China	2	Female	12	35-39 years	495	Ischemic stroke	124	Diet high in sodium	2	Percent	2000	0.137987748055686	0.303966667848335	0.0303156912364209
25789	1	Deaths	6	People's Republic of China	3	Both	12	35-39 years	495	Ischemic stroke	124	Diet high in sodium	2	Percent	2000	0.16008785631418	0.334863813387464	0.0441163974710132
25790	1	Deaths	6	People's Republic of China	1	Male	12	35-39 years	495	Ischemic stroke	124	Diet high in sodium	3	Rate	2000	0.37104802436	0.74850778859	0.09677956859
25791	1	Deaths	6	People's Republic of China	2	Female	12	35-39 years	495	Ischemic stroke	124	Diet high in sodium	3	Rate	2000	0.21527660411	0.49658534355	0.04395294111
25792	1	Deaths	6	People's Republic of China	3	Both	12	35-39 years	495	Ischemic stroke	124	Diet high in sodium	3	Rate	2000	0.29535658307	0.61750030064	0.07678373207
25793	1	Deaths	6	People's Republic of China	1	Male	12	35-39 years	495	Ischemic stroke	124	Diet high in sodium	1	Number	2001	229.11800310794	464.417815745608	59.1230656937816
25794	1	Deaths	6	People's Republic of China	2	Female	12	35-39 years	495	Ischemic stroke	124	Diet high in sodium	1	Number	2001	125.595917509075	280.991034560242	26.8603236923473
25795	1	Deaths	6	People's Republic of China	3	Both	12	35-39 years	495	Ischemic stroke	124	Diet high in sodium	1	Number	2001	354.713920617015	736.831718489613	95.1571468462156
25796	1	Deaths	6	People's Republic of China	1	Male	12	35-39 years	495	Ischemic stroke	124	Diet high in sodium	2	Percent	2001	0.175512284769238	0.357735103284765	0.0459012495325595
25797	1	Deaths	6	People's Republic of China	2	Female	12	35-39 years	495	Ischemic stroke	124	Diet high in sodium	2	Percent	2001	0.138106787982105	0.306323419509979	0.0301480553821504
25798	1	Deaths	6	People's Republic of China	3	Both	12	35-39 years	495	Ischemic stroke	124	Diet high in sodium	2	Percent	2001	0.160130319505102	0.331873767265657	0.0441034201403383
25799	1	Deaths	6	People's Republic of China	1	Male	12	35-39 years	495	Ischemic stroke	124	Diet high in sodium	3	Rate	2001	0.37861265726	0.7674406241	0.09769961637
25800	1	Deaths	6	People's Republic of China	2	Female	12	35-39 years	495	Ischemic stroke	124	Diet high in sodium	3	Rate	2001	0.21809872483	0.48794409516	0.04664325451
25801	1	Deaths	6	People's Republic of China	3	Both	12	35-39 years	495	Ischemic stroke	124	Diet high in sodium	3	Rate	2001	0.30034571902	0.6238950304	0.0805720893
25802	1	Deaths	6	People's Republic of China	1	Male	12	35-39 years	495	Ischemic stroke	124	Diet high in sodium	1	Number	2002	244.612418170332	490.54579995394	66.3877699165881
25803	1	Deaths	6	People's Republic of China	2	Female	12	35-39 years	495	Ischemic stroke	124	Diet high in sodium	1	Number	2002	132.13690712585	302.153284396071	27.1921814432839
25804	1	Deaths	6	People's Republic of China	3	Both	12	35-39 years	495	Ischemic stroke	124	Diet high in sodium	1	Number	2002	376.749325296183	772.076156229673	102.912058962908
25805	1	Deaths	6	People's Republic of China	1	Male	12	35-39 years	495	Ischemic stroke	124	Diet high in sodium	2	Percent	2002	0.175642870776782	0.355942147092921	0.0456983882518203
25806	1	Deaths	6	People's Republic of China	2	Female	12	35-39 years	495	Ischemic stroke	124	Diet high in sodium	2	Percent	2002	0.138180806039012	0.306105259594643	0.0295066249755659
25807	1	Deaths	6	People's Republic of China	3	Both	12	35-39 years	495	Ischemic stroke	124	Diet high in sodium	2	Percent	2002	0.160437273847522	0.331133217897839	0.043325895088364
25808	1	Deaths	6	People's Republic of China	1	Male	12	35-39 years	495	Ischemic stroke	124	Diet high in sodium	3	Rate	2002	0.38540546809	0.77289221482	0.10459898043
25809	1	Deaths	6	People's Republic of China	2	Female	12	35-39 years	495	Ischemic stroke	124	Diet high in sodium	3	Rate	2002	0.21782287302	0.4980886713	0.04482531955
25810	1	Deaths	6	People's Republic of China	3	Both	12	35-39 years	495	Ischemic stroke	124	Diet high in sodium	3	Rate	2002	0.30350848252	0.62198296543	0.08290574329
25811	1	Deaths	6	People's Republic of China	1	Male	12	35-39 years	495	Ischemic stroke	124	Diet high in sodium	1	Number	2003	262.066458699334	530.836268484354	63.4086744724659
25812	1	Deaths	6	People's Republic of China	2	Female	12	35-39 years	495	Ischemic stroke	124	Diet high in sodium	1	Number	2003	133.607232684273	312.98484301785	28.4707403103937
25813	1	Deaths	6	People's Republic of China	3	Both	12	35-39 years	495	Ischemic stroke	124	Diet high in sodium	1	Number	2003	395.673691383607	802.161632575868	102.427335856155
25814	1	Deaths	6	People's Republic of China	1	Male	12	35-39 years	495	Ischemic stroke	124	Diet high in sodium	2	Percent	2003	0.176094449621855	0.353877686433855	0.0454320269341096
25815	1	Deaths	6	People's Republic of China	2	Female	12	35-39 years	495	Ischemic stroke	124	Diet high in sodium	2	Percent	2003	0.138370155991161	0.307031429612433	0.0291342042870255
25816	1	Deaths	6	People's Republic of China	3	Both	12	35-39 years	495	Ischemic stroke	124	Diet high in sodium	2	Percent	2003	0.1612896933668	0.329684791972091	0.0425658946386719
25817	1	Deaths	6	People's Republic of China	1	Male	12	35-39 years	495	Ischemic stroke	124	Diet high in sodium	3	Rate	2003	0.40379932035	0.81792735131	0.09770185694
25818	1	Deaths	6	People's Republic of China	2	Female	12	35-39 years	495	Ischemic stroke	124	Diet high in sodium	3	Rate	2003	0.21511708984	0.50392772339	0.04583990461
25819	1	Deaths	6	People's Republic of China	3	Both	12	35-39 years	495	Ischemic stroke	124	Diet high in sodium	3	Rate	2003	0.31153140385	0.63157734505	0.08064557343
25820	1	Deaths	6	People's Republic of China	1	Male	12	35-39 years	495	Ischemic stroke	124	Diet high in sodium	1	Number	2004	269.61261642489	541.500631658212	67.1880217235234
25821	1	Deaths	6	People's Republic of China	2	Female	12	35-39 years	495	Ischemic stroke	124	Diet high in sodium	1	Number	2004	134.981704655158	307.81893417581	28.4312878133048
25822	1	Deaths	6	People's Republic of China	3	Both	12	35-39 years	495	Ischemic stroke	124	Diet high in sodium	1	Number	2004	404.594321080048	817.156078664977	102.503495424658
25823	1	Deaths	6	People's Republic of China	1	Male	12	35-39 years	495	Ischemic stroke	124	Diet high in sodium	2	Percent	2004	0.176641008328823	0.351814996330123	0.0450331722346645
25824	1	Deaths	6	People's Republic of China	2	Female	12	35-39 years	495	Ischemic stroke	124	Diet high in sodium	2	Percent	2004	0.138260539398169	0.311027163638464	0.0297091972249477
25825	1	Deaths	6	People's Republic of China	3	Both	12	35-39 years	495	Ischemic stroke	124	Diet high in sodium	2	Percent	2004	0.161703471382351	0.330300103247496	0.0429767365186904
25826	1	Deaths	6	People's Republic of China	1	Male	12	35-39 years	495	Ischemic stroke	124	Diet high in sodium	3	Rate	2004	0.41278072349	0.82904511468	0.10286581016
25827	1	Deaths	6	People's Republic of China	2	Female	12	35-39 years	495	Ischemic stroke	124	Diet high in sodium	3	Rate	2004	0.21617316629	0.49297194619	0.04553270033
25828	1	Deaths	6	People's Republic of China	3	Both	12	35-39 years	495	Ischemic stroke	124	Diet high in sodium	3	Rate	2004	0.31668890747	0.63961418217	0.08023276227
25829	1	Deaths	6	People's Republic of China	1	Male	12	35-39 years	495	Ischemic stroke	124	Diet high in sodium	1	Number	2005	266.613508223956	552.51272737263	65.3294794337512
25830	1	Deaths	6	People's Republic of China	2	Female	12	35-39 years	495	Ischemic stroke	124	Diet high in sodium	1	Number	2005	130.364251171571	293.896399511905	27.9871559004059
25831	1	Deaths	6	People's Republic of China	3	Both	12	35-39 years	495	Ischemic stroke	124	Diet high in sodium	1	Number	2005	396.977759395526	834.747468930893	101.977129759759
25832	1	Deaths	6	People's Republic of China	1	Male	12	35-39 years	495	Ischemic stroke	124	Diet high in sodium	2	Percent	2005	0.177363962871373	0.352204052071053	0.0451497997482483
25833	1	Deaths	6	People's Republic of China	2	Female	12	35-39 years	495	Ischemic stroke	124	Diet high in sodium	2	Percent	2005	0.138520535889692	0.320414389689252	0.0301774866202452
25834	1	Deaths	6	People's Republic of China	3	Both	12	35-39 years	495	Ischemic stroke	124	Diet high in sodium	2	Percent	2005	0.16238415636768	0.330963960519553	0.0435406167473018
25835	1	Deaths	6	People's Republic of China	1	Male	12	35-39 years	495	Ischemic stroke	124	Diet high in sodium	3	Rate	2005	0.40914885527	0.84789383492	0.10025554183
25836	1	Deaths	6	People's Republic of China	2	Female	12	35-39 years	495	Ischemic stroke	124	Diet high in sodium	3	Rate	2005	0.20983569393	0.47305879012	0.04504842567
25837	1	Deaths	6	People's Republic of China	3	Both	12	35-39 years	495	Ischemic stroke	124	Diet high in sodium	3	Rate	2005	0.31186930011	0.65578512333	0.08011415081
25838	1	Deaths	6	People's Republic of China	1	Male	12	35-39 years	495	Ischemic stroke	124	Diet high in sodium	1	Number	2006	255.471287043352	524.985833896959	61.9535263580232
25839	1	Deaths	6	People's Republic of China	2	Female	12	35-39 years	495	Ischemic stroke	124	Diet high in sodium	1	Number	2006	122.173671335603	287.234715961353	26.1311392807059
25840	1	Deaths	6	People's Republic of China	3	Both	12	35-39 years	495	Ischemic stroke	124	Diet high in sodium	1	Number	2006	377.644958378955	773.629567184782	96.7787818533252
25841	1	Deaths	6	People's Republic of China	1	Male	12	35-39 years	495	Ischemic stroke	124	Diet high in sodium	2	Percent	2006	0.177932871263052	0.351182241862858	0.0453576161196109
25842	1	Deaths	6	People's Republic of China	2	Female	12	35-39 years	495	Ischemic stroke	124	Diet high in sodium	2	Percent	2006	0.1392623214731	0.317512779126327	0.0308167631979359
25843	1	Deaths	6	People's Republic of China	3	Both	12	35-39 years	495	Ischemic stroke	124	Diet high in sodium	2	Percent	2006	0.163314201907581	0.331518702749173	0.0437520392757691
25844	1	Deaths	6	People's Republic of China	1	Male	12	35-39 years	495	Ischemic stroke	124	Diet high in sodium	3	Rate	2006	0.3940479975	0.80975681829	0.09555932207
25845	1	Deaths	6	People's Republic of China	2	Female	12	35-39 years	495	Ischemic stroke	124	Diet high in sodium	3	Rate	2006	0.19871928535	0.46719622043	0.04250311271
25846	1	Deaths	6	People's Republic of China	3	Both	12	35-39 years	495	Ischemic stroke	124	Diet high in sodium	3	Rate	2006	0.29897538346	0.61246997046	0.07661819064
25847	1	Deaths	6	People's Republic of China	1	Male	12	35-39 years	495	Ischemic stroke	124	Diet high in sodium	1	Number	2007	249.889920024764	513.302000375369	61.7572519979342
25848	1	Deaths	6	People's Republic of China	2	Female	12	35-39 years	495	Ischemic stroke	124	Diet high in sodium	1	Number	2007	113.074373734707	262.98905639189	24.6798617974051
25849	1	Deaths	6	People's Republic of China	3	Both	12	35-39 years	495	Ischemic stroke	124	Diet high in sodium	1	Number	2007	362.964293759471	754.227244312497	95.0340548714738
25850	1	Deaths	6	People's Republic of China	1	Male	12	35-39 years	495	Ischemic stroke	124	Diet high in sodium	2	Percent	2007	0.178284804189404	0.351901880774096	0.0451110875987906
25851	1	Deaths	6	People's Republic of China	2	Female	12	35-39 years	495	Ischemic stroke	124	Diet high in sodium	2	Percent	2007	0.139836543880598	0.318121550574731	0.030949502331966
25852	1	Deaths	6	People's Republic of China	3	Both	12	35-39 years	495	Ischemic stroke	124	Diet high in sodium	2	Percent	2007	0.164244844946707	0.33218571697294	0.0442242239010896
25853	1	Deaths	6	People's Republic of China	1	Male	12	35-39 years	495	Ischemic stroke	124	Diet high in sodium	3	Rate	2007	0.38857685975	0.79818057243	0.09603204101
25854	1	Deaths	6	People's Republic of China	2	Female	12	35-39 years	495	Ischemic stroke	124	Diet high in sodium	3	Rate	2007	0.18595303358	0.43249068043	0.04058651857
25855	1	Deaths	6	People's Republic of China	3	Both	12	35-39 years	495	Ischemic stroke	124	Diet high in sodium	3	Rate	2007	0.29009981904	0.60281738687	0.07595612735
25856	1	Deaths	6	People's Republic of China	1	Male	12	35-39 years	495	Ischemic stroke	124	Diet high in sodium	1	Number	2008	246.088070723542	492.521978322994	62.5789625709345
25857	1	Deaths	6	People's Republic of China	2	Female	12	35-39 years	495	Ischemic stroke	124	Diet high in sodium	1	Number	2008	101.830105060156	237.009949757754	22.3014443603384
25858	1	Deaths	6	People's Republic of China	3	Both	12	35-39 years	495	Ischemic stroke	124	Diet high in sodium	1	Number	2008	347.918175783699	709.859354809906	88.6182343500281
25859	1	Deaths	6	People's Republic of China	1	Male	12	35-39 years	495	Ischemic stroke	124	Diet high in sodium	2	Percent	2008	0.178575906323863	0.352238000484153	0.0459138587169105
25860	1	Deaths	6	People's Republic of China	2	Female	12	35-39 years	495	Ischemic stroke	124	Diet high in sodium	2	Percent	2008	0.140124746931574	0.318126079875795	0.0306621388542571
25861	1	Deaths	6	People's Republic of China	3	Both	12	35-39 years	495	Ischemic stroke	124	Diet high in sodium	2	Percent	2008	0.165321615728499	0.336747835218433	0.0450944479497282
25862	1	Deaths	6	People's Republic of China	1	Male	12	35-39 years	495	Ischemic stroke	124	Diet high in sodium	3	Rate	2008	0.38699026734	0.77452438674	0.09840968473
25863	1	Deaths	6	People's Republic of China	2	Female	12	35-39 years	495	Ischemic stroke	124	Diet high in sodium	3	Rate	2008	0.16917670271	0.39375940726	0.03705078003
25864	1	Deaths	6	People's Republic of China	3	Both	12	35-39 years	495	Ischemic stroke	124	Diet high in sodium	3	Rate	2008	0.28107374357	0.57347629457	0.07159228983
25865	1	Deaths	6	People's Republic of China	1	Male	12	35-39 years	495	Ischemic stroke	124	Diet high in sodium	1	Number	2009	234.926160753046	480.183917656387	60.3769293139435
25866	1	Deaths	6	People's Republic of China	2	Female	12	35-39 years	495	Ischemic stroke	124	Diet high in sodium	1	Number	2009	94.6331888665725	215.710383490941	20.7951381064283
25867	1	Deaths	6	People's Republic of China	3	Both	12	35-39 years	495	Ischemic stroke	124	Diet high in sodium	1	Number	2009	329.559349619618	685.085568578361	89.9474055059762
25868	1	Deaths	6	People's Republic of China	1	Male	12	35-39 years	495	Ischemic stroke	124	Diet high in sodium	2	Percent	2009	0.178974516421163	0.349643736082893	0.047562219932937
25869	1	Deaths	6	People's Republic of China	2	Female	12	35-39 years	495	Ischemic stroke	124	Diet high in sodium	2	Percent	2009	0.140023497652493	0.320089893809213	0.0313675018132072
25870	1	Deaths	6	People's Republic of China	3	Both	12	35-39 years	495	Ischemic stroke	124	Diet high in sodium	2	Percent	2009	0.16576026073671	0.337605752486571	0.0461050275335995
25871	1	Deaths	6	People's Republic of China	1	Male	12	35-39 years	495	Ischemic stroke	124	Diet high in sodium	3	Rate	2009	0.37638960128	0.769332086	0.09673357909
25872	1	Deaths	6	People's Republic of China	2	Female	12	35-39 years	495	Ischemic stroke	124	Diet high in sodium	3	Rate	2009	0.15944145824	0.3634367447	0.03503640936
25873	1	Deaths	6	People's Republic of China	3	Both	12	35-39 years	495	Ischemic stroke	124	Diet high in sodium	3	Rate	2009	0.27064389327	0.56261254829	0.07386747195
25874	1	Deaths	6	People's Republic of China	1	Male	12	35-39 years	495	Ischemic stroke	124	Diet high in sodium	1	Number	2010	222.230421573939	441.428105979779	58.7483361800437
25875	1	Deaths	6	People's Republic of China	2	Female	12	35-39 years	495	Ischemic stroke	124	Diet high in sodium	1	Number	2010	87.590160189074	206.564579929982	19.0727472800639
25876	1	Deaths	6	People's Republic of China	3	Both	12	35-39 years	495	Ischemic stroke	124	Diet high in sodium	1	Number	2010	309.820581763013	622.403295825117	85.9152046422429
25877	1	Deaths	6	People's Republic of China	1	Male	12	35-39 years	495	Ischemic stroke	124	Diet high in sodium	2	Percent	2010	0.179129012405772	0.351312436693064	0.0481612734598836
25878	1	Deaths	6	People's Republic of China	2	Female	12	35-39 years	495	Ischemic stroke	124	Diet high in sodium	2	Percent	2010	0.139973140882711	0.325729835893997	0.031196024616013
25879	1	Deaths	6	People's Republic of China	3	Both	12	35-39 years	495	Ischemic stroke	124	Diet high in sodium	2	Percent	2010	0.165997901670952	0.337993414957232	0.0465631002868588
25880	1	Deaths	6	People's Republic of China	1	Male	12	35-39 years	495	Ischemic stroke	124	Diet high in sodium	3	Rate	2010	0.36658098663	0.72815931083	0.09690852804
25881	1	Deaths	6	People's Republic of China	2	Female	12	35-39 years	495	Ischemic stroke	124	Diet high in sodium	3	Rate	2010	0.15106512929	0.35625811058	0.03289441448
25882	1	Deaths	6	People's Republic of China	3	Both	12	35-39 years	495	Ischemic stroke	124	Diet high in sodium	3	Rate	2010	0.26122230692	0.52477347968	0.072438596
25883	1	Deaths	6	People's Republic of China	1	Male	12	35-39 years	495	Ischemic stroke	124	Diet high in sodium	1	Number	2011	200.247448755801	400.648953156457	53.3784135870472
25884	1	Deaths	6	People's Republic of China	2	Female	12	35-39 years	495	Ischemic stroke	124	Diet high in sodium	1	Number	2011	81.2716369582278	184.664737808753	17.9686811733949
25885	1	Deaths	6	People's Republic of China	3	Both	12	35-39 years	495	Ischemic stroke	124	Diet high in sodium	1	Number	2011	281.519085714029	558.884815037166	77.7836373259391
25886	1	Deaths	6	People's Republic of China	1	Male	12	35-39 years	495	Ischemic stroke	124	Diet high in sodium	2	Percent	2011	0.178606433115405	0.352567250309819	0.0473151901688134
25887	1	Deaths	6	People's Republic of China	2	Female	12	35-39 years	495	Ischemic stroke	124	Diet high in sodium	2	Percent	2011	0.139717890226954	0.32467685457558	0.0314448170458954
25888	1	Deaths	6	People's Republic of China	3	Both	12	35-39 years	495	Ischemic stroke	124	Diet high in sodium	2	Percent	2011	0.165362295149634	0.339024429394078	0.0463572825423977
25889	1	Deaths	6	People's Republic of China	1	Male	12	35-39 years	495	Ischemic stroke	124	Diet high in sodium	3	Rate	2011	0.34400649439	0.68827764205	0.09169915047
25890	1	Deaths	6	People's Republic of China	2	Female	12	35-39 years	495	Ischemic stroke	124	Diet high in sodium	3	Rate	2011	0.14536356553	0.33029388506	0.03213902981
25891	1	Deaths	6	People's Republic of China	3	Both	12	35-39 years	495	Ischemic stroke	124	Diet high in sodium	3	Rate	2011	0.24668778313	0.48973608911	0.06815975907
25892	1	Deaths	6	People's Republic of China	1	Male	12	35-39 years	495	Ischemic stroke	124	Diet high in sodium	1	Number	2012	179.290248885469	353.390577863369	45.7036147245518
25893	1	Deaths	6	People's Republic of China	2	Female	12	35-39 years	495	Ischemic stroke	124	Diet high in sodium	1	Number	2012	74.7803239222407	176.722069827924	16.09218687374
25894	1	Deaths	6	People's Republic of China	3	Both	12	35-39 years	495	Ischemic stroke	124	Diet high in sodium	1	Number	2012	254.070572807709	508.731043545716	69.573642666044
25895	1	Deaths	6	People's Republic of China	1	Male	12	35-39 years	495	Ischemic stroke	124	Diet high in sodium	2	Percent	2012	0.178164426127568	0.351517139536601	0.0482772936876227
25896	1	Deaths	6	People's Republic of China	2	Female	12	35-39 years	495	Ischemic stroke	124	Diet high in sodium	2	Percent	2012	0.139473184976659	0.325188624460964	0.0313762260945256
25897	1	Deaths	6	People's Republic of China	3	Both	12	35-39 years	495	Ischemic stroke	124	Diet high in sodium	2	Percent	2012	0.164805847212871	0.343704029725349	0.0460183781213213
25898	1	Deaths	6	People's Republic of China	1	Male	12	35-39 years	495	Ischemic stroke	124	Diet high in sodium	3	Rate	2012	0.32322804407	0.6370995968	0.08239539008
25899	1	Deaths	6	People's Republic of China	2	Female	12	35-39 years	495	Ischemic stroke	124	Diet high in sodium	3	Rate	2012	0.14013796642	0.33117630666	0.0301566806
25900	1	Deaths	6	People's Republic of China	3	Both	12	35-39 years	495	Ischemic stroke	124	Diet high in sodium	3	Rate	2012	0.23345511925	0.46745227172	0.06392839149
25901	1	Deaths	6	People's Republic of China	1	Male	12	35-39 years	495	Ischemic stroke	124	Diet high in sodium	1	Number	2013	172.909218054622	348.75901664268	48.4990973575041
25902	1	Deaths	6	People's Republic of China	2	Female	12	35-39 years	495	Ischemic stroke	124	Diet high in sodium	1	Number	2013	69.3606618707989	158.358887189431	15.6059954536943
25903	1	Deaths	6	People's Republic of China	3	Both	12	35-39 years	495	Ischemic stroke	124	Diet high in sodium	1	Number	2013	242.269879925421	489.112783176249	67.7398012561803
25904	1	Deaths	6	People's Republic of China	1	Male	12	35-39 years	495	Ischemic stroke	124	Diet high in sodium	2	Percent	2013	0.178070956935954	0.351382522836436	0.0494963065045042
25905	1	Deaths	6	People's Republic of China	2	Female	12	35-39 years	495	Ischemic stroke	124	Diet high in sodium	2	Percent	2013	0.139769567301662	0.327259263213524	0.0304915883283451
25906	1	Deaths	6	People's Republic of China	3	Both	12	35-39 years	495	Ischemic stroke	124	Diet high in sodium	2	Percent	2013	0.165122754626487	0.339272901186023	0.0462643087067907
25907	1	Deaths	6	People's Republic of China	1	Male	12	35-39 years	495	Ischemic stroke	124	Diet high in sodium	3	Rate	2013	0.32737806055	0.66032367592	0.09182587609
25908	1	Deaths	6	People's Republic of China	2	Female	12	35-39 years	495	Ischemic stroke	124	Diet high in sodium	3	Rate	2013	0.13666655282	0.31202648068	0.030749672
25909	1	Deaths	6	People's Republic of China	3	Both	12	35-39 years	495	Ischemic stroke	124	Diet high in sodium	3	Rate	2013	0.23392322051	0.47226191498	0.06540603591
25910	1	Deaths	6	People's Republic of China	1	Male	12	35-39 years	495	Ischemic stroke	124	Diet high in sodium	1	Number	2014	178.818982666285	353.773228466039	47.8322605385312
25911	1	Deaths	6	People's Republic of China	2	Female	12	35-39 years	495	Ischemic stroke	124	Diet high in sodium	1	Number	2014	65.0976210665362	148.712582669225	12.9664083652406
25912	1	Deaths	6	People's Republic of China	3	Both	12	35-39 years	495	Ischemic stroke	124	Diet high in sodium	1	Number	2014	243.916603732821	487.457522030566	68.2251667486755
25913	1	Deaths	6	People's Republic of China	1	Male	12	35-39 years	495	Ischemic stroke	124	Diet high in sodium	2	Percent	2014	0.1785433763377	0.350660680920909	0.0513929728796027
25914	1	Deaths	6	People's Republic of China	2	Female	12	35-39 years	495	Ischemic stroke	124	Diet high in sodium	2	Percent	2014	0.140457353850913	0.333727542776155	0.0307796936310558
25915	1	Deaths	6	People's Republic of China	3	Both	12	35-39 years	495	Ischemic stroke	124	Diet high in sodium	2	Percent	2014	0.166560681713704	0.337547644780332	0.0460812533901709
25916	1	Deaths	6	People's Republic of China	1	Male	12	35-39 years	495	Ischemic stroke	124	Diet high in sodium	3	Rate	2014	0.35272885017	0.69783432519	0.09435138266
25917	1	Deaths	6	People's Republic of China	2	Female	12	35-39 years	495	Ischemic stroke	124	Diet high in sodium	3	Rate	2014	0.13406294855	0.30626076641	0.02670320219
25918	1	Deaths	6	People's Republic of China	3	Both	12	35-39 years	495	Ischemic stroke	124	Diet high in sodium	3	Rate	2014	0.24575143256	0.49112435364	0.0687383811
25919	1	Deaths	6	People's Republic of China	1	Male	12	35-39 years	495	Ischemic stroke	124	Diet high in sodium	1	Number	2015	174.39434493275	336.693555017911	48.5066037690036
25920	1	Deaths	6	People's Republic of China	2	Female	12	35-39 years	495	Ischemic stroke	124	Diet high in sodium	1	Number	2015	61.7335667984493	144.007331729854	12.5758261866456
25921	1	Deaths	6	People's Republic of China	3	Both	12	35-39 years	495	Ischemic stroke	124	Diet high in sodium	1	Number	2015	236.127911731199	465.400327062373	65.9848326207041
25922	1	Deaths	6	People's Republic of China	1	Male	12	35-39 years	495	Ischemic stroke	124	Diet high in sodium	2	Percent	2015	0.178461496346475	0.352470717988073	0.0507305578479625
25923	1	Deaths	6	People's Republic of China	2	Female	12	35-39 years	495	Ischemic stroke	124	Diet high in sodium	2	Percent	2015	0.140644019443685	0.328890849311577	0.0311319224175164
25924	1	Deaths	6	People's Republic of China	3	Both	12	35-39 years	495	Ischemic stroke	124	Diet high in sodium	2	Percent	2015	0.16671477308357	0.333418565554367	0.046007576252245
25925	1	Deaths	6	People's Republic of China	1	Male	12	35-39 years	495	Ischemic stroke	124	Diet high in sodium	3	Rate	2015	0.35430550058	0.68403811258	0.09854767101
25926	1	Deaths	6	People's Republic of China	2	Female	12	35-39 years	495	Ischemic stroke	124	Diet high in sodium	3	Rate	2015	0.13146173281	0.30666385159	0.02678024271
25927	1	Deaths	6	People's Republic of China	3	Both	12	35-39 years	495	Ischemic stroke	124	Diet high in sodium	3	Rate	2015	0.24550419592	0.483880674	0.06860499107
25928	1	Deaths	6	People's Republic of China	1	Male	12	35-39 years	495	Ischemic stroke	124	Diet high in sodium	1	Number	2016	173.476810504773	337.689864937078	47.7537098493512
25929	1	Deaths	6	People's Republic of China	2	Female	12	35-39 years	495	Ischemic stroke	124	Diet high in sodium	1	Number	2016	59.8655147497249	138.35029502758	12.2144181377037
25930	1	Deaths	6	People's Republic of China	3	Both	12	35-39 years	495	Ischemic stroke	124	Diet high in sodium	1	Number	2016	233.342325254498	463.674755217636	62.9476732503224
25931	1	Deaths	6	People's Republic of China	1	Male	12	35-39 years	495	Ischemic stroke	124	Diet high in sodium	2	Percent	2016	0.178577154414736	0.352156983243416	0.0509232766943612
25932	1	Deaths	6	People's Republic of China	2	Female	12	35-39 years	495	Ischemic stroke	124	Diet high in sodium	2	Percent	2016	0.140867122248684	0.329448183504743	0.0294456944959847
25933	1	Deaths	6	People's Republic of China	3	Both	12	35-39 years	495	Ischemic stroke	124	Diet high in sodium	2	Percent	2016	0.167064276584907	0.332996201735505	0.0461279247958875
25934	1	Deaths	6	People's Republic of China	1	Male	12	35-39 years	495	Ischemic stroke	124	Diet high in sodium	3	Rate	2016	0.35976519311	0.70031872915	0.09903411641
25935	1	Deaths	6	People's Republic of China	2	Female	12	35-39 years	495	Ischemic stroke	124	Diet high in sodium	3	Rate	2016	0.13060938214	0.30184066116	0.02664835695
25936	1	Deaths	6	People's Republic of China	3	Both	12	35-39 years	495	Ischemic stroke	124	Diet high in sodium	3	Rate	2016	0.24809137487	0.49298260566	0.06692645573
25937	1	Deaths	6	People's Republic of China	1	Male	12	35-39 years	495	Ischemic stroke	124	Diet high in sodium	1	Number	2017	181.793668774107	375.926338896007	49.1851511982245
25938	1	Deaths	6	People's Republic of China	2	Female	12	35-39 years	495	Ischemic stroke	124	Diet high in sodium	1	Number	2017	59.201844711667	134.986709654646	12.3689545313867
25939	1	Deaths	6	People's Republic of China	3	Both	12	35-39 years	495	Ischemic stroke	124	Diet high in sodium	1	Number	2017	240.995513485774	488.996458064875	65.208871313831
25940	1	Deaths	6	People's Republic of China	1	Male	12	35-39 years	495	Ischemic stroke	124	Diet high in sodium	2	Percent	2017	0.178917048392518	0.356184313419758	0.0502625497473276
25941	1	Deaths	6	People's Republic of China	2	Female	12	35-39 years	495	Ischemic stroke	124	Diet high in sodium	2	Percent	2017	0.141423644954722	0.330232868347439	0.0299389220612728
25942	1	Deaths	6	People's Republic of China	3	Both	12	35-39 years	495	Ischemic stroke	124	Diet high in sodium	2	Percent	2017	0.167930295596739	0.330916192265336	0.0451601440777669
25943	1	Deaths	6	People's Republic of China	1	Male	12	35-39 years	495	Ischemic stroke	124	Diet high in sodium	3	Rate	2017	0.38119439178	0.78826184144	0.10313397558
25944	1	Deaths	6	People's Republic of China	2	Female	12	35-39 years	495	Ischemic stroke	124	Diet high in sodium	3	Rate	2017	0.13095703406	0.29859642416	0.02736066094
25945	1	Deaths	6	People's Republic of China	3	Both	12	35-39 years	495	Ischemic stroke	124	Diet high in sodium	3	Rate	2017	0.25942055666	0.52638213683	0.07019434283
25946	1	Deaths	6	People's Republic of China	1	Male	12	35-39 years	495	Ischemic stroke	124	Diet high in sodium	1	Number	2018	188.606707983215	368.375134212433	49.6788577705304
25947	1	Deaths	6	People's Republic of China	2	Female	12	35-39 years	495	Ischemic stroke	124	Diet high in sodium	1	Number	2018	58.9637120993339	140.616632411878	12.022660111233
25948	1	Deaths	6	People's Republic of China	3	Both	12	35-39 years	495	Ischemic stroke	124	Diet high in sodium	1	Number	2018	247.570420082549	497.212377136278	65.0836125137171
25949	1	Deaths	6	People's Republic of China	1	Male	12	35-39 years	495	Ischemic stroke	124	Diet high in sodium	2	Percent	2018	0.179137298493698	0.357427012338717	0.0502715904197061
25950	1	Deaths	6	People's Republic of China	2	Female	12	35-39 years	495	Ischemic stroke	124	Diet high in sodium	2	Percent	2018	0.141321090616484	0.332013875786002	0.0300350635432527
25951	1	Deaths	6	People's Republic of China	3	Both	12	35-39 years	495	Ischemic stroke	124	Diet high in sodium	2	Percent	2018	0.168441341745349	0.333785611994475	0.0450002320896269
25952	1	Deaths	6	People's Republic of China	1	Male	12	35-39 years	495	Ischemic stroke	124	Diet high in sodium	3	Rate	2018	0.39384969661	0.76924323848	0.10373969871
25953	1	Deaths	6	People's Republic of China	2	Female	12	35-39 years	495	Ischemic stroke	124	Diet high in sodium	3	Rate	2018	0.13009205192	0.3102434632	0.0265256794
25954	1	Deaths	6	People's Republic of China	3	Both	12	35-39 years	495	Ischemic stroke	124	Diet high in sodium	3	Rate	2018	0.26559759434	0.53341756741	0.06982276359
25955	1	Deaths	6	People's Republic of China	1	Male	12	35-39 years	495	Ischemic stroke	124	Diet high in sodium	1	Number	2019	189.702709585975	377.058966503876	54.6050551673241
25956	1	Deaths	6	People's Republic of China	2	Female	12	35-39 years	495	Ischemic stroke	124	Diet high in sodium	1	Number	2019	59.0376079825203	138.139195862433	11.5398256706129
25957	1	Deaths	6	People's Republic of China	3	Both	12	35-39 years	495	Ischemic stroke	124	Diet high in sodium	1	Number	2019	248.740317568495	497.442654178559	69.0687863519559
25958	1	Deaths	6	People's Republic of China	1	Male	12	35-39 years	495	Ischemic stroke	124	Diet high in sodium	2	Percent	2019	0.179164481200294	0.35569762832935	0.050877152440883
25959	1	Deaths	6	People's Republic of China	2	Female	12	35-39 years	495	Ischemic stroke	124	Diet high in sodium	2	Percent	2019	0.141874060404309	0.326178593049861	0.0297137118828428
25960	1	Deaths	6	People's Republic of China	3	Both	12	35-39 years	495	Ischemic stroke	124	Diet high in sodium	2	Percent	2019	0.168526240571398	0.341292142002158	0.044923626631225
25961	1	Deaths	6	People's Republic of China	1	Male	12	35-39 years	495	Ischemic stroke	124	Diet high in sodium	3	Rate	2019	0.38686144903	0.76893776832	0.11135629434
25962	1	Deaths	6	People's Republic of China	2	Female	12	35-39 years	495	Ischemic stroke	124	Diet high in sodium	3	Rate	2019	0.12722817625	0.29769495342	0.02486874087
25963	1	Deaths	6	People's Republic of China	3	Both	12	35-39 years	495	Ischemic stroke	124	Diet high in sodium	3	Rate	2019	0.2606267786	0.52121376126	0.07236935075
25964	1	Deaths	6	People's Republic of China	1	Male	12	35-39 years	495	Ischemic stroke	124	Diet high in sodium	1	Number	2020	196.760595210383	399.278421662954	52.4052139878473
25965	1	Deaths	6	People's Republic of China	2	Female	12	35-39 years	495	Ischemic stroke	124	Diet high in sodium	1	Number	2020	60.2333507114777	143.753965280249	11.9864967377379
25966	1	Deaths	6	People's Republic of China	3	Both	12	35-39 years	495	Ischemic stroke	124	Diet high in sodium	1	Number	2020	256.99394592186	541.726199841653	68.5494858522548
25967	1	Deaths	6	People's Republic of China	1	Male	12	35-39 years	495	Ischemic stroke	124	Diet high in sodium	2	Percent	2020	0.179301368192957	0.356477733015033	0.0534774827692574
25968	1	Deaths	6	People's Republic of China	2	Female	12	35-39 years	495	Ischemic stroke	124	Diet high in sodium	2	Percent	2020	0.141755857146922	0.320499856545101	0.0282950675346778
25969	1	Deaths	6	People's Republic of China	3	Both	12	35-39 years	495	Ischemic stroke	124	Diet high in sodium	2	Percent	2020	0.168661970349954	0.337262916933692	0.0450303295710604
25970	1	Deaths	6	People's Republic of China	1	Male	12	35-39 years	495	Ischemic stroke	124	Diet high in sodium	3	Rate	2020	0.3841586739	0.77955786227	0.10231681546
25971	1	Deaths	6	People's Republic of China	2	Female	12	35-39 years	495	Ischemic stroke	124	Diet high in sodium	3	Rate	2020	0.1241436299	0.29628335219	0.0247047059
25972	1	Deaths	6	People's Republic of China	3	Both	12	35-39 years	495	Ischemic stroke	124	Diet high in sodium	3	Rate	2020	0.25766992481	0.54315111853	0.06872979362
25973	1	Deaths	6	People's Republic of China	1	Male	12	35-39 years	495	Ischemic stroke	124	Diet high in sodium	1	Number	2021	206.977822693886	429.980865909304	56.3099854331551
25974	1	Deaths	6	People's Republic of China	2	Female	12	35-39 years	495	Ischemic stroke	124	Diet high in sodium	1	Number	2021	62.8227912218852	151.688488819504	13.2645167632953
25975	1	Deaths	6	People's Republic of China	3	Both	12	35-39 years	495	Ischemic stroke	124	Diet high in sodium	1	Number	2021	269.800613915771	558.261689357194	71.1571225226544
25976	1	Deaths	6	People's Republic of China	1	Male	12	35-39 years	495	Ischemic stroke	124	Diet high in sodium	2	Percent	2021	0.17939044024945	0.356086987799709	0.052801594085134
25977	1	Deaths	6	People's Republic of China	2	Female	12	35-39 years	495	Ischemic stroke	124	Diet high in sodium	2	Percent	2021	0.141990337306468	0.31835170610898	0.027671704868592
25978	1	Deaths	6	People's Republic of China	3	Both	12	35-39 years	495	Ischemic stroke	124	Diet high in sodium	2	Percent	2021	0.169019008983841	0.34115876393313	0.0467325448628276
25979	1	Deaths	6	People's Republic of China	1	Male	12	35-39 years	495	Ischemic stroke	124	Diet high in sodium	3	Rate	2021	0.38071114281	0.79089877706	0.10357553591
25980	1	Deaths	6	People's Republic of China	2	Female	12	35-39 years	495	Ischemic stroke	124	Diet high in sodium	3	Rate	2021	0.12175632069	0.29398617811	0.02570784783
25981	1	Deaths	6	People's Republic of China	3	Both	12	35-39 years	495	Ischemic stroke	124	Diet high in sodium	3	Rate	2021	0.2546171428	0.52684459911	0.06715263899
25982	1	Deaths	6	People's Republic of China	1	Male	13	40-44 years	495	Ischemic stroke	124	Diet high in sodium	1	Number	1990	401.210435383829	794.383240271132	133.969715843423
25983	1	Deaths	6	People's Republic of China	2	Female	13	40-44 years	495	Ischemic stroke	124	Diet high in sodium	1	Number	1990	214.392857269075	454.010159234559	65.4994390970993
25984	1	Deaths	6	People's Republic of China	3	Both	13	40-44 years	495	Ischemic stroke	124	Diet high in sodium	1	Number	1990	615.603292652904	1205.3943235494	227.483859286572
25985	1	Deaths	6	People's Republic of China	1	Male	13	40-44 years	495	Ischemic stroke	124	Diet high in sodium	2	Percent	1990	0.205361341336067	0.395447185153521	0.074562664459243
25986	1	Deaths	6	People's Republic of China	2	Female	13	40-44 years	495	Ischemic stroke	124	Diet high in sodium	2	Percent	1990	0.168973725162909	0.331246871490607	0.0490592764191013
25987	1	Deaths	6	People's Republic of China	3	Both	13	40-44 years	495	Ischemic stroke	124	Diet high in sodium	2	Percent	1990	0.190977006528711	0.366431310108641	0.0687892653784418
25988	1	Deaths	6	People's Republic of China	1	Male	13	40-44 years	495	Ischemic stroke	124	Diet high in sodium	3	Rate	1990	1.14044861933	2.25805011457	0.38081157415
25989	1	Deaths	6	People's Republic of China	2	Female	13	40-44 years	495	Ischemic stroke	124	Diet high in sodium	3	Rate	1990	0.67177716239	1.42259243311	0.20523550969
25990	1	Deaths	6	People's Republic of China	3	Both	13	40-44 years	495	Ischemic stroke	124	Diet high in sodium	3	Rate	1990	0.91751902498	1.79656645385	0.33905076737
25991	1	Deaths	6	People's Republic of China	1	Male	13	40-44 years	495	Ischemic stroke	124	Diet high in sodium	1	Number	1991	429.792085645771	844.483812682019	136.282098610587
25992	1	Deaths	6	People's Republic of China	2	Female	13	40-44 years	495	Ischemic stroke	124	Diet high in sodium	1	Number	1991	224.595605450268	470.181242428329	66.8163118330291
25993	1	Deaths	6	People's Republic of China	3	Both	13	40-44 years	495	Ischemic stroke	124	Diet high in sodium	1	Number	1991	654.387691096039	1254.63402589817	239.30458101742
25994	1	Deaths	6	People's Republic of China	1	Male	13	40-44 years	495	Ischemic stroke	124	Diet high in sodium	2	Percent	1991	0.206121970460179	0.394619918811127	0.075934580557314
25995	1	Deaths	6	People's Republic of China	2	Female	13	40-44 years	495	Ischemic stroke	124	Diet high in sodium	2	Percent	1991	0.169481546155831	0.335200970840951	0.0499634079180336
25996	1	Deaths	6	People's Republic of China	3	Both	13	40-44 years	495	Ischemic stroke	124	Diet high in sodium	2	Percent	1991	0.191803124551108	0.36766482043342	0.0706843206195298
25997	1	Deaths	6	People's Republic of China	1	Male	13	40-44 years	495	Ischemic stroke	124	Diet high in sodium	3	Rate	1991	1.15435459374	2.26815197643	0.36603248834
25998	1	Deaths	6	People's Republic of China	2	Female	13	40-44 years	495	Ischemic stroke	124	Diet high in sodium	3	Rate	1991	0.65901954112	1.37962907159	0.19605572903
25999	1	Deaths	6	People's Republic of China	3	Both	13	40-44 years	495	Ischemic stroke	124	Diet high in sodium	3	Rate	1991	0.9176338451	1.75934642574	0.3355716891
26000	1	Deaths	6	People's Republic of China	1	Male	13	40-44 years	495	Ischemic stroke	124	Diet high in sodium	1	Number	1992	465.639425664813	916.018548084897	152.937885271169
26001	1	Deaths	6	People's Republic of China	2	Female	13	40-44 years	495	Ischemic stroke	124	Diet high in sodium	1	Number	1992	234.118007388401	488.228028472639	69.9500947817007
26002	1	Deaths	6	People's Republic of China	3	Both	13	40-44 years	495	Ischemic stroke	124	Diet high in sodium	1	Number	1992	699.757433053215	1382.85176107924	255.392644519761
26003	1	Deaths	6	People's Republic of China	1	Male	13	40-44 years	495	Ischemic stroke	124	Diet high in sodium	2	Percent	1992	0.207016000539187	0.393796165846503	0.0773149508447975
26004	1	Deaths	6	People's Republic of China	2	Female	13	40-44 years	495	Ischemic stroke	124	Diet high in sodium	2	Percent	1992	0.170071319535249	0.337539697544442	0.0524141599834492
26005	1	Deaths	6	People's Republic of China	3	Both	13	40-44 years	495	Ischemic stroke	124	Diet high in sodium	2	Percent	1992	0.192894226361215	0.372636274139381	0.0697759418315737
26006	1	Deaths	6	People's Republic of China	1	Male	13	40-44 years	495	Ischemic stroke	124	Diet high in sodium	3	Rate	1992	1.19018851571	2.34137123279	0.39091388021
26007	1	Deaths	6	People's Republic of China	2	Female	13	40-44 years	495	Ischemic stroke	124	Diet high in sodium	3	Rate	1992	0.64805720655	1.35145389208	0.19362740836
26008	1	Deaths	6	People's Republic of China	3	Both	13	40-44 years	495	Ischemic stroke	124	Diet high in sodium	3	Rate	1992	0.92991887781	1.83769388805	0.33939538213
26009	1	Deaths	6	People's Republic of China	1	Male	13	40-44 years	495	Ischemic stroke	124	Diet high in sodium	1	Number	1993	495.746827315553	955.330292812003	169.328928248396
26010	1	Deaths	6	People's Republic of China	2	Female	13	40-44 years	495	Ischemic stroke	124	Diet high in sodium	1	Number	1993	250.923748736031	505.570963963805	75.4739893623323
26011	1	Deaths	6	People's Republic of China	3	Both	13	40-44 years	495	Ischemic stroke	124	Diet high in sodium	1	Number	1993	746.670576051584	1446.15793992495	270.425171104971
26012	1	Deaths	6	People's Republic of China	1	Male	13	40-44 years	495	Ischemic stroke	124	Diet high in sodium	2	Percent	1993	0.20740215714767	0.397422007815963	0.0769156354857946
26013	1	Deaths	6	People's Republic of China	2	Female	13	40-44 years	495	Ischemic stroke	124	Diet high in sodium	2	Percent	1993	0.169986266481915	0.338003499600858	0.0546788898423209
26014	1	Deaths	6	People's Republic of China	3	Both	13	40-44 years	495	Ischemic stroke	124	Diet high in sodium	2	Percent	1993	0.193107429285151	0.368055924930138	0.0710255966745369
26015	1	Deaths	6	People's Republic of China	1	Male	13	40-44 years	495	Ischemic stroke	124	Diet high in sodium	3	Rate	1993	1.18766980379	2.28870237569	0.40566443174
26016	1	Deaths	6	People's Republic of China	2	Female	13	40-44 years	495	Ischemic stroke	124	Diet high in sodium	3	Rate	1993	0.64538512683	1.30034714667	0.19412188142
26017	1	Deaths	6	People's Republic of China	3	Both	13	40-44 years	495	Ischemic stroke	124	Diet high in sodium	3	Rate	1993	0.92615100522	1.79377716589	0.3354284367
26018	1	Deaths	6	People's Republic of China	1	Male	13	40-44 years	495	Ischemic stroke	124	Diet high in sodium	1	Number	1994	505.949891048546	963.681423836882	179.859606130438
26019	1	Deaths	6	People's Republic of China	2	Female	13	40-44 years	495	Ischemic stroke	124	Diet high in sodium	1	Number	1994	257.469155696328	523.78038400953	82.1276420346448
26020	1	Deaths	6	People's Republic of China	3	Both	13	40-44 years	495	Ischemic stroke	124	Diet high in sodium	1	Number	1994	763.419046744873	1492.35322116665	288.608857124472
26021	1	Deaths	6	People's Republic of China	1	Male	13	40-44 years	495	Ischemic stroke	124	Diet high in sodium	2	Percent	1994	0.207578396731029	0.394167460975822	0.0753100079984999
26022	1	Deaths	6	People's Republic of China	2	Female	13	40-44 years	495	Ischemic stroke	124	Diet high in sodium	2	Percent	1994	0.169986668244655	0.337602999003635	0.0554645499651946
26023	1	Deaths	6	People's Republic of China	3	Both	13	40-44 years	495	Ischemic stroke	124	Diet high in sodium	2	Percent	1994	0.193156307180437	0.365081278626898	0.0720160998544442
26024	1	Deaths	6	People's Republic of China	1	Male	13	40-44 years	495	Ischemic stroke	124	Diet high in sodium	3	Rate	1994	1.17058263895	2.22960566685	0.41612921776
26025	1	Deaths	6	People's Republic of China	2	Female	13	40-44 years	495	Ischemic stroke	124	Diet high in sodium	3	Rate	1994	0.63482070901	1.29144259568	0.20249543214
26026	1	Deaths	6	People's Republic of China	3	Both	13	40-44 years	495	Ischemic stroke	124	Diet high in sodium	3	Rate	1994	0.91122055353	1.78127980177	0.34448488502
26027	1	Deaths	6	People's Republic of China	1	Male	13	40-44 years	495	Ischemic stroke	124	Diet high in sodium	1	Number	1995	546.259356960964	1046.97004176577	189.10255135677
26028	1	Deaths	6	People's Republic of China	2	Female	13	40-44 years	495	Ischemic stroke	124	Diet high in sodium	1	Number	1995	269.396015775046	566.583905084795	80.5946728326225
26029	1	Deaths	6	People's Republic of China	3	Both	13	40-44 years	495	Ischemic stroke	124	Diet high in sodium	1	Number	1995	815.655372736011	1598.48385547869	299.69752130329
26030	1	Deaths	6	People's Republic of China	1	Male	13	40-44 years	495	Ischemic stroke	124	Diet high in sodium	2	Percent	1995	0.207870324155417	0.39384786688622	0.0734982195470385
26031	1	Deaths	6	People's Republic of China	2	Female	13	40-44 years	495	Ischemic stroke	124	Diet high in sodium	2	Percent	1995	0.170179884542736	0.340932446477914	0.0530972635422618
26032	1	Deaths	6	People's Republic of China	3	Both	13	40-44 years	495	Ischemic stroke	124	Diet high in sodium	2	Percent	1995	0.193621100545083	0.363149093737915	0.0723086664604549
26033	1	Deaths	6	People's Republic of China	1	Male	13	40-44 years	495	Ischemic stroke	124	Diet high in sodium	3	Rate	1995	1.18548996512	2.27213037631	0.41038963297
26034	1	Deaths	6	People's Republic of China	2	Female	13	40-44 years	495	Ischemic stroke	124	Diet high in sodium	3	Rate	1995	0.62360498638	1.31154333296	0.1865626695
26035	1	Deaths	6	People's Republic of China	3	Both	13	40-44 years	495	Ischemic stroke	124	Diet high in sodium	3	Rate	1995	0.91360712988	1.79044520047	0.33568808767
26036	1	Deaths	6	People's Republic of China	1	Male	13	40-44 years	495	Ischemic stroke	124	Diet high in sodium	1	Number	1996	559.660864590372	1058.1573813351	187.851567883927
26037	1	Deaths	6	People's Republic of China	2	Female	13	40-44 years	495	Ischemic stroke	124	Diet high in sodium	1	Number	1996	266.886759129032	551.882395674648	76.4405704701064
26038	1	Deaths	6	People's Republic of China	3	Both	13	40-44 years	495	Ischemic stroke	124	Diet high in sodium	1	Number	1996	826.547623719404	1604.1834312907	302.986176349483
26039	1	Deaths	6	People's Republic of China	1	Male	13	40-44 years	495	Ischemic stroke	124	Diet high in sodium	2	Percent	1996	0.208207331841328	0.393894431092586	0.072479148162667
26040	1	Deaths	6	People's Republic of China	2	Female	13	40-44 years	495	Ischemic stroke	124	Diet high in sodium	2	Percent	1996	0.170197536898945	0.342695468525271	0.051392695714997
26041	1	Deaths	6	People's Republic of China	3	Both	13	40-44 years	495	Ischemic stroke	124	Diet high in sodium	2	Percent	1996	0.194158530574921	0.360545191556596	0.0710430963983424
26042	1	Deaths	6	People's Republic of China	1	Male	13	40-44 years	495	Ischemic stroke	124	Diet high in sodium	3	Rate	1996	1.18093620583	2.23280997859	0.39638418884
26043	1	Deaths	6	People's Republic of China	2	Female	13	40-44 years	495	Ischemic stroke	124	Diet high in sodium	3	Rate	1996	0.60326623163	1.24746545775	0.17278494835
26044	1	Deaths	6	People's Republic of China	3	Both	13	40-44 years	495	Ischemic stroke	124	Diet high in sodium	3	Rate	1996	0.90203356667	1.75068835793	0.33065693187
26045	1	Deaths	6	People's Republic of China	1	Male	13	40-44 years	495	Ischemic stroke	124	Diet high in sodium	1	Number	1997	565.371900630744	1090.33572213051	201.06600631372
26046	1	Deaths	6	People's Republic of China	2	Female	13	40-44 years	495	Ischemic stroke	124	Diet high in sodium	1	Number	1997	261.867845650998	544.295903534981	77.9246681392237
26047	1	Deaths	6	People's Republic of China	3	Both	13	40-44 years	495	Ischemic stroke	124	Diet high in sodium	1	Number	1997	827.239746281743	1618.91175994423	306.554390589689
26048	1	Deaths	6	People's Republic of China	1	Male	13	40-44 years	495	Ischemic stroke	124	Diet high in sodium	2	Percent	1997	0.208427715249263	0.393055987738632	0.069936318660171
26049	1	Deaths	6	People's Republic of China	2	Female	13	40-44 years	495	Ischemic stroke	124	Diet high in sodium	2	Percent	1997	0.170133188124712	0.342418489143914	0.0492777326151354
26050	1	Deaths	6	People's Republic of China	3	Both	13	40-44 years	495	Ischemic stroke	124	Diet high in sodium	2	Percent	1997	0.194446458263933	0.364310168338359	0.0706937074016771
26051	1	Deaths	6	People's Republic of China	1	Male	13	40-44 years	495	Ischemic stroke	124	Diet high in sodium	3	Rate	1997	1.1839522609	2.28328546557	0.42105480039
26052	1	Deaths	6	People's Republic of China	2	Female	13	40-44 years	495	Ischemic stroke	124	Diet high in sodium	3	Rate	1997	0.59008977983	1.22650968881	0.17559448794
26053	1	Deaths	6	People's Republic of China	3	Both	13	40-44 years	495	Ischemic stroke	124	Diet high in sodium	3	Rate	1997	0.89789941806	1.75719304311	0.33273910031
26054	1	Deaths	6	People's Republic of China	1	Male	13	40-44 years	495	Ischemic stroke	124	Diet high in sodium	1	Number	1998	558.220262869165	1080.84793357134	184.062378914795
26055	1	Deaths	6	People's Republic of China	2	Female	13	40-44 years	495	Ischemic stroke	124	Diet high in sodium	1	Number	1998	256.401191952204	522.462327707405	72.9224069148531
26056	1	Deaths	6	People's Republic of China	3	Both	13	40-44 years	495	Ischemic stroke	124	Diet high in sodium	1	Number	1998	814.621454821371	1539.69407179778	300.205533074571
26057	1	Deaths	6	People's Republic of China	1	Male	13	40-44 years	495	Ischemic stroke	124	Diet high in sodium	2	Percent	1998	0.208546886797551	0.392268598845599	0.0675858129137038
26058	1	Deaths	6	People's Republic of China	2	Female	13	40-44 years	495	Ischemic stroke	124	Diet high in sodium	2	Percent	1998	0.169912522474168	0.344116661170631	0.0481160843408557
26059	1	Deaths	6	People's Republic of China	3	Both	13	40-44 years	495	Ischemic stroke	124	Diet high in sodium	2	Percent	1998	0.194552752610298	0.362599004998899	0.0704916601971394
26060	1	Deaths	6	People's Republic of China	1	Male	13	40-44 years	495	Ischemic stroke	124	Diet high in sodium	3	Rate	1998	1.19700508226	2.31768811649	0.39468936846
26061	1	Deaths	6	People's Republic of China	2	Female	13	40-44 years	495	Ischemic stroke	124	Diet high in sodium	3	Rate	1998	0.59389712614	1.21016939345	0.16890876196
26062	1	Deaths	6	People's Republic of China	3	Both	13	40-44 years	495	Ischemic stroke	124	Diet high in sodium	3	Rate	1998	0.90707603787	1.71443998916	0.33427703613
26063	1	Deaths	6	People's Republic of China	1	Male	13	40-44 years	495	Ischemic stroke	124	Diet high in sodium	1	Number	1999	546.549947255358	1063.27128351622	172.138223129748
26064	1	Deaths	6	People's Republic of China	2	Female	13	40-44 years	495	Ischemic stroke	124	Diet high in sodium	1	Number	1999	248.973157107763	514.596807537375	68.9507510531602
26065	1	Deaths	6	People's Republic of China	3	Both	13	40-44 years	495	Ischemic stroke	124	Diet high in sodium	1	Number	1999	795.52310436312	1536.92174708977	280.481168540121
26066	1	Deaths	6	People's Republic of China	1	Male	13	40-44 years	495	Ischemic stroke	124	Diet high in sodium	2	Percent	1999	0.208550292033987	0.394451566760882	0.0668462083445141
26067	1	Deaths	6	People's Republic of China	2	Female	13	40-44 years	495	Ischemic stroke	124	Diet high in sodium	2	Percent	1999	0.169652729705071	0.340349750208002	0.0478997027248989
26068	1	Deaths	6	People's Republic of China	3	Both	13	40-44 years	495	Ischemic stroke	124	Diet high in sodium	2	Percent	1999	0.19452099044511	0.364090679813424	0.0695864387945142
26069	1	Deaths	6	People's Republic of China	1	Male	13	40-44 years	495	Ischemic stroke	124	Diet high in sodium	3	Rate	1999	1.2245804963	2.38232806097	0.38568681924
26070	1	Deaths	6	People's Republic of China	2	Female	13	40-44 years	495	Ischemic stroke	124	Diet high in sodium	3	Rate	1999	0.60392972172	1.24824824646	0.16725260016
26071	1	Deaths	6	People's Republic of China	3	Both	13	40-44 years	495	Ischemic stroke	124	Diet high in sodium	3	Rate	1999	0.92656620911	1.79009226644	0.32668362695
26072	1	Deaths	6	People's Republic of China	1	Male	13	40-44 years	495	Ischemic stroke	124	Diet high in sodium	1	Number	2000	529.969004235068	998.238063825894	181.517750222104
26073	1	Deaths	6	People's Republic of China	2	Female	13	40-44 years	495	Ischemic stroke	124	Diet high in sodium	1	Number	2000	237.92738000935	488.691844446189	64.3500272420455
26074	1	Deaths	6	People's Republic of China	3	Both	13	40-44 years	495	Ischemic stroke	124	Diet high in sodium	1	Number	2000	767.896384244418	1499.75975877675	264.557718135796
26075	1	Deaths	6	People's Republic of China	1	Male	13	40-44 years	495	Ischemic stroke	124	Diet high in sodium	2	Percent	2000	0.208498681991636	0.395144119502436	0.0673715275686993
26076	1	Deaths	6	People's Republic of China	2	Female	13	40-44 years	495	Ischemic stroke	124	Diet high in sodium	2	Percent	2000	0.169885632070631	0.338794184660624	0.0474893564644191
26077	1	Deaths	6	People's Republic of China	3	Both	13	40-44 years	495	Ischemic stroke	124	Diet high in sodium	2	Percent	2000	0.194755025488077	0.363997186392663	0.0684343973392895
26078	1	Deaths	6	People's Republic of China	1	Male	13	40-44 years	495	Ischemic stroke	124	Diet high in sodium	3	Rate	2000	1.24179878888	2.33902512932	0.42532397288
26079	1	Deaths	6	People's Republic of China	2	Female	13	40-44 years	495	Ischemic stroke	124	Diet high in sodium	3	Rate	2000	0.603408993	1.23937418945	0.16319847315
26080	1	Deaths	6	People's Republic of China	3	Both	13	40-44 years	495	Ischemic stroke	124	Diet high in sodium	3	Rate	2000	0.93522657144	1.82656827921	0.32220676221
26081	1	Deaths	6	People's Republic of China	1	Male	13	40-44 years	495	Ischemic stroke	124	Diet high in sodium	1	Number	2001	520.769527205308	973.64939318959	181.242770174783
26082	1	Deaths	6	People's Republic of China	2	Female	13	40-44 years	495	Ischemic stroke	124	Diet high in sodium	1	Number	2001	230.812943281245	485.057407009071	61.8595420380868
26083	1	Deaths	6	People's Republic of China	3	Both	13	40-44 years	495	Ischemic stroke	124	Diet high in sodium	1	Number	2001	751.582470486553	1412.31483968033	257.276044862748
26084	1	Deaths	6	People's Republic of China	1	Male	13	40-44 years	495	Ischemic stroke	124	Diet high in sodium	2	Percent	2001	0.208510952577069	0.392667609264874	0.0683238819239683
26085	1	Deaths	6	People's Republic of China	2	Female	13	40-44 years	495	Ischemic stroke	124	Diet high in sodium	2	Percent	2001	0.169792376351719	0.336806073290866	0.0473881226650047
26086	1	Deaths	6	People's Republic of China	3	Both	13	40-44 years	495	Ischemic stroke	124	Diet high in sodium	2	Percent	2001	0.194757772871417	0.362431832783803	0.0666311079455291
26087	1	Deaths	6	People's Republic of China	1	Male	13	40-44 years	495	Ischemic stroke	124	Diet high in sodium	3	Rate	2001	1.24647694008	2.33045801057	0.43380981754
26088	1	Deaths	6	People's Republic of China	2	Female	13	40-44 years	495	Ischemic stroke	124	Diet high in sodium	3	Rate	2001	0.59551205267	1.25147891624	0.15960154718
26089	1	Deaths	6	People's Republic of China	3	Both	13	40-44 years	495	Ischemic stroke	124	Diet high in sodium	3	Rate	2001	0.93320171374	1.75359947908	0.31944657493
26090	1	Deaths	6	People's Republic of China	1	Male	13	40-44 years	495	Ischemic stroke	124	Diet high in sodium	1	Number	2002	530.196855729923	994.865203791181	177.929816783024
26091	1	Deaths	6	People's Republic of China	2	Female	13	40-44 years	495	Ischemic stroke	124	Diet high in sodium	1	Number	2002	237.253020342621	491.302627850622	64.6584724843182
26092	1	Deaths	6	People's Republic of China	3	Both	13	40-44 years	495	Ischemic stroke	124	Diet high in sodium	1	Number	2002	767.449876072544	1434.11749915778	261.518096317031
26093	1	Deaths	6	People's Republic of China	1	Male	13	40-44 years	495	Ischemic stroke	124	Diet high in sodium	2	Percent	2002	0.208572667488389	0.393133721311047	0.0690938788315383
26094	1	Deaths	6	People's Republic of China	2	Female	13	40-44 years	495	Ischemic stroke	124	Diet high in sodium	2	Percent	2002	0.169520162411635	0.336463164003296	0.0473405192399011
26095	1	Deaths	6	People's Republic of China	3	Both	13	40-44 years	495	Ischemic stroke	124	Diet high in sodium	2	Percent	2002	0.194782410268718	0.361334733070562	0.0666357200542352
26096	1	Deaths	6	People's Republic of China	1	Male	13	40-44 years	495	Ischemic stroke	124	Diet high in sodium	3	Rate	2002	1.24133455237	2.32924910639	0.41658193006
26097	1	Deaths	6	People's Republic of China	2	Female	13	40-44 years	495	Ischemic stroke	124	Diet high in sodium	3	Rate	2002	0.59480827297	1.23172664844	0.1621028651
26098	1	Deaths	6	People's Republic of China	3	Both	13	40-44 years	495	Ischemic stroke	124	Diet high in sodium	3	Rate	2002	0.92912560758	1.73623755021	0.31661111391
26099	1	Deaths	6	People's Republic of China	1	Male	13	40-44 years	495	Ischemic stroke	124	Diet high in sodium	1	Number	2003	554.874835800153	1048.24382926154	185.520361634996
26100	1	Deaths	6	People's Republic of China	2	Female	13	40-44 years	495	Ischemic stroke	124	Diet high in sodium	1	Number	2003	247.799361441338	509.954170007967	68.3464454444155
26101	1	Deaths	6	People's Republic of China	3	Both	13	40-44 years	495	Ischemic stroke	124	Diet high in sodium	1	Number	2003	802.674197241491	1510.77988287414	266.673473361629
26102	1	Deaths	6	People's Republic of China	1	Male	13	40-44 years	495	Ischemic stroke	124	Diet high in sodium	2	Percent	2003	0.208857649790028	0.392683959095662	0.069924387395862
26103	1	Deaths	6	People's Republic of China	2	Female	13	40-44 years	495	Ischemic stroke	124	Diet high in sodium	2	Percent	2003	0.169590373202632	0.342913989382917	0.0462085024057142
26104	1	Deaths	6	People's Republic of China	3	Both	13	40-44 years	495	Ischemic stroke	124	Diet high in sodium	2	Percent	2003	0.194928945931348	0.36157926265489	0.0664321286714617
26105	1	Deaths	6	People's Republic of China	1	Male	13	40-44 years	495	Ischemic stroke	124	Diet high in sodium	3	Rate	2003	1.20873355411	2.28348342286	0.40413562052
26106	1	Deaths	6	People's Republic of China	2	Female	13	40-44 years	495	Ischemic stroke	124	Diet high in sodium	3	Rate	2003	0.57323032889	1.17966888571	0.15810474721
26107	1	Deaths	6	People's Republic of China	3	Both	13	40-44 years	495	Ischemic stroke	124	Diet high in sodium	3	Rate	2003	0.9005247012	1.69495245678	0.29918247122
26108	1	Deaths	6	People's Republic of China	1	Male	13	40-44 years	495	Ischemic stroke	124	Diet high in sodium	1	Number	2004	610.855440703804	1169.89068234786	208.056385533149
26109	1	Deaths	6	People's Republic of China	2	Female	13	40-44 years	495	Ischemic stroke	124	Diet high in sodium	1	Number	2004	269.905762661365	559.005143931498	74.8838934110647
26110	1	Deaths	6	People's Republic of China	3	Both	13	40-44 years	495	Ischemic stroke	124	Diet high in sodium	1	Number	2004	880.761203365169	1699.36981800657	288.937677014861
26111	1	Deaths	6	People's Republic of China	1	Male	13	40-44 years	495	Ischemic stroke	124	Diet high in sodium	2	Percent	2004	0.209160938855758	0.392283243243851	0.0700260148945587
26112	1	Deaths	6	People's Republic of China	2	Female	13	40-44 years	495	Ischemic stroke	124	Diet high in sodium	2	Percent	2004	0.169681310842382	0.346180306898071	0.046986292078761
26113	1	Deaths	6	People's Republic of China	3	Both	13	40-44 years	495	Ischemic stroke	124	Diet high in sodium	2	Percent	2004	0.195241437942912	0.365811375987406	0.0653262900157141
26114	1	Deaths	6	People's Republic of China	1	Male	13	40-44 years	495	Ischemic stroke	124	Diet high in sodium	3	Rate	2004	1.21368694459	2.32441417913	0.41337983103
26115	1	Deaths	6	People's Republic of China	2	Female	13	40-44 years	495	Ischemic stroke	124	Diet high in sodium	3	Rate	2004	0.56543225154	1.17107368897	0.15687611868
26116	1	Deaths	6	People's Republic of China	3	Both	13	40-44 years	495	Ischemic stroke	124	Diet high in sodium	3	Rate	2004	0.89814046589	1.73290194236	0.29463902231
26117	1	Deaths	6	People's Republic of China	1	Male	13	40-44 years	495	Ischemic stroke	124	Diet high in sodium	1	Number	2005	677.893870122229	1279.40923459139	226.277282268685
26118	1	Deaths	6	People's Republic of China	2	Female	13	40-44 years	495	Ischemic stroke	124	Diet high in sodium	1	Number	2005	289.441854912428	593.922811122685	76.0475954046598
26119	1	Deaths	6	People's Republic of China	3	Both	13	40-44 years	495	Ischemic stroke	124	Diet high in sodium	1	Number	2005	967.335725034659	1828.67049159434	323.846936937793
26120	1	Deaths	6	People's Republic of China	1	Male	13	40-44 years	495	Ischemic stroke	124	Diet high in sodium	2	Percent	2005	0.209587778974538	0.397974528079504	0.0704450482690822
26121	1	Deaths	6	People's Republic of China	2	Female	13	40-44 years	495	Ischemic stroke	124	Diet high in sodium	2	Percent	2005	0.170135508636312	0.347998613344896	0.0471976058590901
26122	1	Deaths	6	People's Republic of China	3	Both	13	40-44 years	495	Ischemic stroke	124	Diet high in sodium	2	Percent	2005	0.195991451934652	0.36660988830299	0.0654668950333664
26123	1	Deaths	6	People's Republic of China	1	Male	13	40-44 years	495	Ischemic stroke	124	Diet high in sodium	3	Rate	2005	1.23266364557	2.3264427085	0.41145641223
26124	1	Deaths	6	People's Republic of China	2	Female	13	40-44 years	495	Ischemic stroke	124	Diet high in sodium	3	Rate	2005	0.55158238908	1.13182443219	0.14492207552
26125	1	Deaths	6	People's Republic of China	3	Both	13	40-44 years	495	Ischemic stroke	124	Diet high in sodium	3	Rate	2005	0.9001063565	1.70157877025	0.30133973028
26126	1	Deaths	6	People's Republic of China	1	Male	13	40-44 years	495	Ischemic stroke	124	Diet high in sodium	1	Number	2006	749.295998458963	1431.2490081059	266.672697274232
26127	1	Deaths	6	People's Republic of China	2	Female	13	40-44 years	495	Ischemic stroke	124	Diet high in sodium	1	Number	2006	316.126917117359	648.082901206495	85.9046026291374
26128	1	Deaths	6	People's Republic of China	3	Both	13	40-44 years	495	Ischemic stroke	124	Diet high in sodium	1	Number	2006	1065.42291557632	2067.09034734786	360.321306269951
26129	1	Deaths	6	People's Republic of China	1	Male	13	40-44 years	495	Ischemic stroke	124	Diet high in sodium	2	Percent	2006	0.209741431246508	0.399405086855931	0.0725915545360859
26130	1	Deaths	6	People's Republic of China	2	Female	13	40-44 years	495	Ischemic stroke	124	Diet high in sodium	2	Percent	2006	0.170614638107382	0.345596165009293	0.0476267428882814
26131	1	Deaths	6	People's Republic of China	3	Both	13	40-44 years	495	Ischemic stroke	124	Diet high in sodium	2	Percent	2006	0.196297260260725	0.367476350719883	0.0671590780467447
26132	1	Deaths	6	People's Republic of China	1	Male	13	40-44 years	495	Ischemic stroke	124	Diet high in sodium	3	Rate	2006	1.26897431903	2.42389955258	0.45162499883
26133	1	Deaths	6	People's Republic of China	2	Female	13	40-44 years	495	Ischemic stroke	124	Diet high in sodium	3	Rate	2006	0.5570524591	1.1419975784	0.15137391836
26134	1	Deaths	6	People's Republic of China	3	Both	13	40-44 years	495	Ischemic stroke	124	Diet high in sodium	3	Rate	2006	0.92007570847	1.78509358866	0.31116552525
26135	1	Deaths	6	People's Republic of China	1	Male	13	40-44 years	495	Ischemic stroke	124	Diet high in sodium	1	Number	2007	801.90782813615	1509.04874194538	289.092827899544
26136	1	Deaths	6	People's Republic of China	2	Female	13	40-44 years	495	Ischemic stroke	124	Diet high in sodium	1	Number	2007	333.432144322807	691.417044315476	86.8981676666932
26137	1	Deaths	6	People's Republic of China	3	Both	13	40-44 years	495	Ischemic stroke	124	Diet high in sodium	1	Number	2007	1135.33997245896	2161.34545212608	377.41492603439
26138	1	Deaths	6	People's Republic of China	1	Male	13	40-44 years	495	Ischemic stroke	124	Diet high in sodium	2	Percent	2007	0.209773611693419	0.397783517170799	0.07452773493257
26139	1	Deaths	6	People's Republic of China	2	Female	13	40-44 years	495	Ischemic stroke	124	Diet high in sodium	2	Percent	2007	0.171042565338107	0.347587138050139	0.0464147719586068
26140	1	Deaths	6	People's Republic of China	3	Both	13	40-44 years	495	Ischemic stroke	124	Diet high in sodium	2	Percent	2007	0.196697229723242	0.366732058777952	0.0692266553848574
26141	1	Deaths	6	People's Republic of China	1	Male	13	40-44 years	495	Ischemic stroke	124	Diet high in sodium	3	Rate	2007	1.29288068371	2.43297284399	0.46609163781
26142	1	Deaths	6	People's Republic of China	2	Female	13	40-44 years	495	Ischemic stroke	124	Diet high in sodium	3	Rate	2007	0.55666123813	1.15431302743	0.14507551965
26143	1	Deaths	6	People's Republic of China	3	Both	13	40-44 years	495	Ischemic stroke	124	Diet high in sodium	3	Rate	2007	0.93119070735	1.77270672153	0.30955069007
26144	1	Deaths	6	People's Republic of China	1	Male	13	40-44 years	495	Ischemic stroke	124	Diet high in sodium	1	Number	2008	786.847475548083	1530.44387645323	282.797414773853
26145	1	Deaths	6	People's Republic of China	2	Female	13	40-44 years	495	Ischemic stroke	124	Diet high in sodium	1	Number	2008	313.372078748655	641.092064339147	79.3133176391126
26146	1	Deaths	6	People's Republic of China	3	Both	13	40-44 years	495	Ischemic stroke	124	Diet high in sodium	1	Number	2008	1100.21955429674	2106.28419876863	392.27070996274
26147	1	Deaths	6	People's Republic of China	1	Male	13	40-44 years	495	Ischemic stroke	124	Diet high in sodium	2	Percent	2008	0.209604191996557	0.391716568384399	0.0735029644628728
26148	1	Deaths	6	People's Republic of China	2	Female	13	40-44 years	495	Ischemic stroke	124	Diet high in sodium	2	Percent	2008	0.171245819563534	0.345839684625559	0.0437539860582475
26149	1	Deaths	6	People's Republic of China	3	Both	13	40-44 years	495	Ischemic stroke	124	Diet high in sodium	2	Percent	2008	0.197090155504071	0.36709012104924	0.0693072013486393
26150	1	Deaths	6	People's Republic of China	1	Male	13	40-44 years	495	Ischemic stroke	124	Diet high in sodium	3	Rate	2008	1.23928224676	2.41044418988	0.44540501997
26151	1	Deaths	6	People's Republic of China	2	Female	13	40-44 years	495	Ischemic stroke	124	Diet high in sodium	3	Rate	2008	0.51032058845	1.04400647573	0.12916025924
26152	1	Deaths	6	People's Republic of China	3	Both	13	40-44 years	495	Ischemic stroke	124	Diet high in sodium	3	Rate	2008	0.88088670977	1.68638863985	0.31407009055
26153	1	Deaths	6	People's Republic of China	1	Male	13	40-44 years	495	Ischemic stroke	124	Diet high in sodium	1	Number	2009	733.595162254979	1392.28440960529	263.765115343337
26154	1	Deaths	6	People's Republic of China	2	Female	13	40-44 years	495	Ischemic stroke	124	Diet high in sodium	1	Number	2009	281.133141847134	573.613733029833	72.2422422201582
26155	1	Deaths	6	People's Republic of China	3	Both	13	40-44 years	495	Ischemic stroke	124	Diet high in sodium	1	Number	2009	1014.72830410211	1901.91576969446	350.508467399624
26156	1	Deaths	6	People's Republic of China	1	Male	13	40-44 years	495	Ischemic stroke	124	Diet high in sodium	2	Percent	2009	0.209851819204008	0.395186553978404	0.0756986648708881
26157	1	Deaths	6	People's Republic of China	2	Female	13	40-44 years	495	Ischemic stroke	124	Diet high in sodium	2	Percent	2009	0.171377836205533	0.34267400699282	0.0441474630749904
26158	1	Deaths	6	People's Republic of China	3	Both	13	40-44 years	495	Ischemic stroke	124	Diet high in sodium	2	Percent	2009	0.197542168999029	0.366780158918103	0.0705182074761642
26159	1	Deaths	6	People's Republic of China	1	Male	13	40-44 years	495	Ischemic stroke	124	Diet high in sodium	3	Rate	2009	1.14699934837	2.17688091842	0.41240513976
26160	1	Deaths	6	People's Republic of China	2	Female	13	40-44 years	495	Ischemic stroke	124	Diet high in sodium	3	Rate	2009	0.45504126357	0.92844947473	0.11693107745
26161	1	Deaths	6	People's Republic of China	3	Both	13	40-44 years	495	Ischemic stroke	124	Diet high in sodium	3	Rate	2009	0.80700730977	1.5125821587	0.27875727343
26162	1	Deaths	6	People's Republic of China	1	Male	13	40-44 years	495	Ischemic stroke	124	Diet high in sodium	1	Number	2010	722.342300861929	1355.25457666774	265.849413293331
26163	1	Deaths	6	People's Republic of China	2	Female	13	40-44 years	495	Ischemic stroke	124	Diet high in sodium	1	Number	2010	265.448130466908	538.180370149395	68.3500059852256
26164	1	Deaths	6	People's Republic of China	3	Both	13	40-44 years	495	Ischemic stroke	124	Diet high in sodium	1	Number	2010	987.790431328838	1859.44014780647	353.884251146264
26165	1	Deaths	6	People's Republic of China	1	Male	13	40-44 years	495	Ischemic stroke	124	Diet high in sodium	2	Percent	2010	0.20982838972986	0.396443945855703	0.077969555125264
26166	1	Deaths	6	People's Republic of China	2	Female	13	40-44 years	495	Ischemic stroke	124	Diet high in sodium	2	Percent	2010	0.171154178213479	0.340154848882328	0.0444572027820303
26167	1	Deaths	6	People's Republic of China	3	Both	13	40-44 years	495	Ischemic stroke	124	Diet high in sodium	2	Percent	2010	0.197828061826442	0.36858387754334	0.0717840686239118
26168	1	Deaths	6	People's Republic of China	1	Male	13	40-44 years	495	Ischemic stroke	124	Diet high in sodium	3	Rate	2010	1.13116580464	2.12228694329	0.4163119966
26169	1	Deaths	6	People's Republic of China	2	Female	13	40-44 years	495	Ischemic stroke	124	Diet high in sodium	3	Rate	2010	0.43173694682	0.8753211011	0.11116756726
26170	1	Deaths	6	People's Republic of China	3	Both	13	40-44 years	495	Ischemic stroke	124	Diet high in sodium	3	Rate	2010	0.78807628826	1.48349350575	0.28233497539
26171	1	Deaths	6	People's Republic of China	1	Male	13	40-44 years	495	Ischemic stroke	124	Diet high in sodium	1	Number	2011	689.356343307277	1335.74330389747	244.883964506416
26172	1	Deaths	6	People's Republic of China	2	Female	13	40-44 years	495	Ischemic stroke	124	Diet high in sodium	1	Number	2011	255.788441554042	507.700038299661	68.0618978729267
26173	1	Deaths	6	People's Republic of China	3	Both	13	40-44 years	495	Ischemic stroke	124	Diet high in sodium	1	Number	2011	945.14478486132	1807.94267449233	355.707430864637
26174	1	Deaths	6	People's Republic of China	1	Male	13	40-44 years	495	Ischemic stroke	124	Diet high in sodium	2	Percent	2011	0.209525926533352	0.394937699249198	0.0786559403743392
26175	1	Deaths	6	People's Republic of China	2	Female	13	40-44 years	495	Ischemic stroke	124	Diet high in sodium	2	Percent	2011	0.171386051745928	0.341948476538505	0.0446683065063689
26176	1	Deaths	6	People's Republic of China	3	Both	13	40-44 years	495	Ischemic stroke	124	Diet high in sodium	2	Percent	2011	0.19762099928654	0.371234387121055	0.0739968722898855
26177	1	Deaths	6	People's Republic of China	1	Male	13	40-44 years	495	Ischemic stroke	124	Diet high in sodium	3	Rate	2011	1.08437591525	2.10115984535	0.38520900797
26178	1	Deaths	6	People's Republic of China	2	Female	13	40-44 years	495	Ischemic stroke	124	Diet high in sodium	3	Rate	2011	0.42056710075	0.83475989714	0.11190730467
26179	1	Deaths	6	People's Republic of China	3	Both	13	40-44 years	495	Ischemic stroke	124	Diet high in sodium	3	Rate	2011	0.75981398645	1.45342825014	0.28595775524
26180	1	Deaths	6	People's Republic of China	1	Male	13	40-44 years	495	Ischemic stroke	124	Diet high in sodium	1	Number	2012	645.896576725366	1233.88828856207	230.226644815046
26181	1	Deaths	6	People's Republic of China	2	Female	13	40-44 years	495	Ischemic stroke	124	Diet high in sodium	1	Number	2012	239.043682293564	469.632289197008	59.785531353397
26182	1	Deaths	6	People's Republic of China	3	Both	13	40-44 years	495	Ischemic stroke	124	Diet high in sodium	1	Number	2012	884.940259018929	1715.14163265435	317.967480511282
26183	1	Deaths	6	People's Republic of China	1	Male	13	40-44 years	495	Ischemic stroke	124	Diet high in sodium	2	Percent	2012	0.209222676756249	0.394283124358547	0.0783566289429753
26184	1	Deaths	6	People's Republic of China	2	Female	13	40-44 years	495	Ischemic stroke	124	Diet high in sodium	2	Percent	2012	0.171818227763244	0.33983457463768	0.0453861037068745
26185	1	Deaths	6	People's Republic of China	3	Both	13	40-44 years	495	Ischemic stroke	124	Diet high in sodium	2	Percent	2012	0.197574526658139	0.367736228659021	0.0741856931773521
26186	1	Deaths	6	People's Republic of China	1	Male	13	40-44 years	495	Ischemic stroke	124	Diet high in sodium	3	Rate	2012	1.02395592853	1.95611383268	0.3649840336
26187	1	Deaths	6	People's Republic of China	2	Female	13	40-44 years	495	Ischemic stroke	124	Diet high in sodium	3	Rate	2012	0.39775664158	0.78144446378	0.09948011149
26188	1	Deaths	6	People's Republic of China	3	Both	13	40-44 years	495	Ischemic stroke	124	Diet high in sodium	3	Rate	2012	0.71843255073	1.39242572077	0.25813967185
26189	1	Deaths	6	People's Republic of China	1	Male	13	40-44 years	495	Ischemic stroke	124	Diet high in sodium	1	Number	2013	633.222661859898	1214.25214585792	240.14270436889
26190	1	Deaths	6	People's Republic of China	2	Female	13	40-44 years	495	Ischemic stroke	124	Diet high in sodium	1	Number	2013	225.561562973524	458.694980403583	59.6240835369453
26191	1	Deaths	6	People's Republic of China	3	Both	13	40-44 years	495	Ischemic stroke	124	Diet high in sodium	1	Number	2013	858.784224833422	1650.08782023628	307.694476906668
26192	1	Deaths	6	People's Republic of China	1	Male	13	40-44 years	495	Ischemic stroke	124	Diet high in sodium	2	Percent	2013	0.20899274735819	0.393878966266986	0.0768188629187979
26193	1	Deaths	6	People's Republic of China	2	Female	13	40-44 years	495	Ischemic stroke	124	Diet high in sodium	2	Percent	2013	0.171719993957478	0.342839732117279	0.0462599649885917
26194	1	Deaths	6	People's Republic of China	3	Both	13	40-44 years	495	Ischemic stroke	124	Diet high in sodium	2	Percent	2013	0.197648215795269	0.370703052421381	0.0752816859578497
26195	1	Deaths	6	People's Republic of China	1	Male	13	40-44 years	495	Ischemic stroke	124	Diet high in sodium	3	Rate	2013	1.01523815655	1.94679562877	0.38501786366
26196	1	Deaths	6	People's Republic of China	2	Female	13	40-44 years	495	Ischemic stroke	124	Diet high in sodium	3	Rate	2013	0.37969565006	0.77213726695	0.10036730044
26197	1	Deaths	6	People's Republic of China	3	Both	13	40-44 years	495	Ischemic stroke	124	Diet high in sodium	3	Rate	2013	0.70520635938	1.35499976679	0.25266894243
26198	1	Deaths	6	People's Republic of China	1	Male	13	40-44 years	495	Ischemic stroke	124	Diet high in sodium	1	Number	2014	640.088597819657	1212.80505908442	235.62427836249
26199	1	Deaths	6	People's Republic of China	2	Female	13	40-44 years	495	Ischemic stroke	124	Diet high in sodium	1	Number	2014	215.601029580465	437.799988872217	55.814602054371
26200	1	Deaths	6	People's Republic of China	3	Both	13	40-44 years	495	Ischemic stroke	124	Diet high in sodium	1	Number	2014	855.689627400123	1614.67016124246	312.878174986922
26201	1	Deaths	6	People's Republic of China	1	Male	13	40-44 years	495	Ischemic stroke	124	Diet high in sodium	2	Percent	2014	0.209060395748181	0.393376501159059	0.0780123549709217
26202	1	Deaths	6	People's Republic of China	2	Female	13	40-44 years	495	Ischemic stroke	124	Diet high in sodium	2	Percent	2014	0.171252016399791	0.34385804750533	0.0457903738580456
26203	1	Deaths	6	People's Republic of China	3	Both	13	40-44 years	495	Ischemic stroke	124	Diet high in sodium	2	Percent	2014	0.198004108814405	0.36973427251829	0.0756444969859969
26204	1	Deaths	6	People's Republic of China	1	Male	13	40-44 years	495	Ischemic stroke	124	Diet high in sodium	3	Rate	2014	1.04608861212	1.9820718028	0.38507774576
26205	1	Deaths	6	People's Republic of China	2	Female	13	40-44 years	495	Ischemic stroke	124	Diet high in sodium	3	Rate	2014	0.3687059536	0.74869522978	0.0954502681
26206	1	Deaths	6	People's Republic of China	3	Both	13	40-44 years	495	Ischemic stroke	124	Diet high in sodium	3	Rate	2014	0.71507800719	1.34933869034	0.26146431451
26207	1	Deaths	6	People's Republic of China	1	Male	13	40-44 years	495	Ischemic stroke	124	Diet high in sodium	1	Number	2015	613.023975382088	1145.95893828411	223.292655405606
26208	1	Deaths	6	People's Republic of China	2	Female	13	40-44 years	495	Ischemic stroke	124	Diet high in sodium	1	Number	2015	204.041634870413	410.603501662012	50.230267777562
26209	1	Deaths	6	People's Republic of China	3	Both	13	40-44 years	495	Ischemic stroke	124	Diet high in sodium	1	Number	2015	817.065610252501	1512.2126870268	296.512265374237
26210	1	Deaths	6	People's Republic of China	1	Male	13	40-44 years	495	Ischemic stroke	124	Diet high in sodium	2	Percent	2015	0.208741877954798	0.392940201381582	0.0802713787056538
26211	1	Deaths	6	People's Republic of China	2	Female	13	40-44 years	495	Ischemic stroke	124	Diet high in sodium	2	Percent	2015	0.171105013372086	0.344869554579015	0.0450805447801704
26212	1	Deaths	6	People's Republic of China	3	Both	13	40-44 years	495	Ischemic stroke	124	Diet high in sodium	2	Percent	2015	0.19791753286433	0.371791198958018	0.075608550101502
26213	1	Deaths	6	People's Republic of China	1	Male	13	40-44 years	495	Ischemic stroke	124	Diet high in sodium	3	Rate	2015	1.03246294872	1.93003894146	0.37607239307
26214	1	Deaths	6	People's Republic of China	2	Female	13	40-44 years	495	Ischemic stroke	124	Diet high in sodium	3	Rate	2015	0.35791369985	0.72024819124	0.08810996342
26215	1	Deaths	6	People's Republic of China	3	Both	13	40-44 years	495	Ischemic stroke	124	Diet high in sodium	3	Rate	2015	0.70204576376	1.29933569289	0.25477168198
26216	1	Deaths	6	People's Republic of China	1	Male	13	40-44 years	495	Ischemic stroke	124	Diet high in sodium	1	Number	2016	590.216153394889	1135.2955201183	213.000044505401
26217	1	Deaths	6	People's Republic of China	2	Female	13	40-44 years	495	Ischemic stroke	124	Diet high in sodium	1	Number	2016	194.548679692007	398.399076423894	47.0639935861878
26218	1	Deaths	6	People's Republic of China	3	Both	13	40-44 years	495	Ischemic stroke	124	Diet high in sodium	1	Number	2016	784.764833086896	1522.76229956121	280.88097456489
26219	1	Deaths	6	People's Republic of China	1	Male	13	40-44 years	495	Ischemic stroke	124	Diet high in sodium	2	Percent	2016	0.208796449423397	0.39373691554131	0.0818412069464633
26220	1	Deaths	6	People's Republic of China	2	Female	13	40-44 years	495	Ischemic stroke	124	Diet high in sodium	2	Percent	2016	0.171129244904434	0.346415137958015	0.0449336854684721
26221	1	Deaths	6	People's Republic of China	3	Both	13	40-44 years	495	Ischemic stroke	124	Diet high in sodium	2	Percent	2016	0.197950671206808	0.373011829189664	0.0724006390663997
26222	1	Deaths	6	People's Republic of China	1	Male	13	40-44 years	495	Ischemic stroke	124	Diet high in sodium	3	Rate	2016	1.03651689024	1.99376614016	0.37406320122
26223	1	Deaths	6	People's Republic of China	2	Female	13	40-44 years	495	Ischemic stroke	124	Diet high in sodium	3	Rate	2016	0.35468707774	0.72633237304	0.08580366815
26224	1	Deaths	6	People's Republic of China	3	Both	13	40-44 years	495	Ischemic stroke	124	Diet high in sodium	3	Rate	2016	0.7019799487	1.36212602281	0.25125082547
26225	1	Deaths	6	People's Republic of China	1	Male	13	40-44 years	495	Ischemic stroke	124	Diet high in sodium	1	Number	2017	575.809594495127	1122.6182000716	201.434471726733
26226	1	Deaths	6	People's Republic of China	2	Female	13	40-44 years	495	Ischemic stroke	124	Diet high in sodium	1	Number	2017	184.665134444239	377.849317935676	41.7103202253261
26227	1	Deaths	6	People's Republic of China	3	Both	13	40-44 years	495	Ischemic stroke	124	Diet high in sodium	1	Number	2017	760.474728939367	1492.28983854714	280.929002136396
26228	1	Deaths	6	People's Republic of China	1	Male	13	40-44 years	495	Ischemic stroke	124	Diet high in sodium	2	Percent	2017	0.208904484928865	0.389498493740434	0.0805501615163383
26229	1	Deaths	6	People's Republic of China	2	Female	13	40-44 years	495	Ischemic stroke	124	Diet high in sodium	2	Percent	2017	0.171024550611083	0.346580918262275	0.0453878176591759
26230	1	Deaths	6	People's Republic of China	3	Both	13	40-44 years	495	Ischemic stroke	124	Diet high in sodium	2	Percent	2017	0.198147489840925	0.376164742328498	0.0730746056317983
26231	1	Deaths	6	People's Republic of China	1	Male	13	40-44 years	495	Ischemic stroke	124	Diet high in sodium	3	Rate	2017	1.06273232123	2.07193950399	0.37177380467
26232	1	Deaths	6	People's Republic of China	2	Female	13	40-44 years	495	Ischemic stroke	124	Diet high in sodium	3	Rate	2017	0.3535245901	0.72335812413	0.07985061124
26233	1	Deaths	6	People's Republic of China	3	Both	13	40-44 years	495	Ischemic stroke	124	Diet high in sodium	3	Rate	2017	0.71461475819	1.40229819814	0.26398774777
26234	1	Deaths	6	People's Republic of China	1	Male	13	40-44 years	495	Ischemic stroke	124	Diet high in sodium	1	Number	2018	554.872882863885	1097.39095569599	203.466256368286
26235	1	Deaths	6	People's Republic of China	2	Female	13	40-44 years	495	Ischemic stroke	124	Diet high in sodium	1	Number	2018	173.729568705512	362.52761601954	40.5763238629174
26236	1	Deaths	6	People's Republic of China	3	Both	13	40-44 years	495	Ischemic stroke	124	Diet high in sodium	1	Number	2018	728.602451569398	1440.48880617315	281.848052912759
26237	1	Deaths	6	People's Republic of China	1	Male	13	40-44 years	495	Ischemic stroke	124	Diet high in sodium	2	Percent	2018	0.209109964716136	0.38863394144941	0.0807314677717889
26238	1	Deaths	6	People's Republic of China	2	Female	13	40-44 years	495	Ischemic stroke	124	Diet high in sodium	2	Percent	2018	0.170987612486071	0.34532556660443	0.045282622850842
26239	1	Deaths	6	People's Republic of China	3	Both	13	40-44 years	495	Ischemic stroke	124	Diet high in sodium	2	Percent	2018	0.198480566702248	0.370846917314507	0.0742359466629958
26240	1	Deaths	6	People's Republic of China	1	Male	13	40-44 years	495	Ischemic stroke	124	Diet high in sodium	3	Rate	2018	1.07712179547	2.1302603768	0.39496963385
26241	1	Deaths	6	People's Republic of China	2	Female	13	40-44 years	495	Ischemic stroke	124	Diet high in sodium	3	Rate	2018	0.35044243293	0.73128057998	0.08184942701
26242	1	Deaths	6	People's Republic of China	3	Both	13	40-44 years	495	Ischemic stroke	124	Diet high in sodium	3	Rate	2018	0.72075517288	1.42497428645	0.2788124603
26243	1	Deaths	6	People's Republic of China	1	Male	13	40-44 years	495	Ischemic stroke	124	Diet high in sodium	1	Number	2019	525.796071676494	1008.17992692853	187.568286343505
26244	1	Deaths	6	People's Republic of China	2	Female	13	40-44 years	495	Ischemic stroke	124	Diet high in sodium	1	Number	2019	163.698317324206	334.768299042301	38.7655622850037
26245	1	Deaths	6	People's Republic of China	3	Both	13	40-44 years	495	Ischemic stroke	124	Diet high in sodium	1	Number	2019	689.494389000699	1288.30567821691	245.389452916996
26246	1	Deaths	6	People's Republic of China	1	Male	13	40-44 years	495	Ischemic stroke	124	Diet high in sodium	2	Percent	2019	0.209146304512187	0.385761651573666	0.0806519984901591
26247	1	Deaths	6	People's Republic of China	2	Female	13	40-44 years	495	Ischemic stroke	124	Diet high in sodium	2	Percent	2019	0.171026666685113	0.3479027205884	0.0454745216129733
26248	1	Deaths	6	People's Republic of China	3	Both	13	40-44 years	495	Ischemic stroke	124	Diet high in sodium	2	Percent	2019	0.198562279362673	0.373173286368316	0.0746385621844614
26249	1	Deaths	6	People's Republic of China	1	Male	13	40-44 years	495	Ischemic stroke	124	Diet high in sodium	3	Rate	2019	1.06470068455	2.04149463294	0.37981280886
26250	1	Deaths	6	People's Republic of China	2	Female	13	40-44 years	495	Ischemic stroke	124	Diet high in sodium	3	Rate	2019	0.34577031089	0.70711135415	0.08188221322
26251	1	Deaths	6	People's Republic of China	3	Both	13	40-44 years	495	Ischemic stroke	124	Diet high in sodium	3	Rate	2019	0.71282159532	1.3318920697	0.25369155151
26252	1	Deaths	6	People's Republic of China	1	Male	13	40-44 years	495	Ischemic stroke	124	Diet high in sodium	1	Number	2020	509.006006499005	985.083298249917	180.005710248584
26253	1	Deaths	6	People's Republic of China	2	Female	13	40-44 years	495	Ischemic stroke	124	Diet high in sodium	1	Number	2020	156.670735344186	338.696695572238	36.9119189246036
26254	1	Deaths	6	People's Republic of China	3	Both	13	40-44 years	495	Ischemic stroke	124	Diet high in sodium	1	Number	2020	665.676741843191	1265.43622651797	244.23509825413
26255	1	Deaths	6	People's Republic of China	1	Male	13	40-44 years	495	Ischemic stroke	124	Diet high in sodium	2	Percent	2020	0.209294338505224	0.387298740276479	0.0808549556726958
26256	1	Deaths	6	People's Republic of China	2	Female	13	40-44 years	495	Ischemic stroke	124	Diet high in sodium	2	Percent	2020	0.171192843489983	0.348095556098477	0.0440443691894026
26257	1	Deaths	6	People's Republic of China	3	Both	13	40-44 years	495	Ischemic stroke	124	Diet high in sodium	2	Percent	2020	0.198749822553156	0.371296089275031	0.0753975562365882
26258	1	Deaths	6	People's Republic of China	1	Male	13	40-44 years	495	Ischemic stroke	124	Diet high in sodium	3	Rate	2020	1.06242382722	2.05611712729	0.37571728656
26259	1	Deaths	6	People's Republic of China	2	Female	13	40-44 years	495	Ischemic stroke	124	Diet high in sodium	3	Rate	2020	0.34263678027	0.74072509461	0.0807258677
26260	1	Deaths	6	People's Republic of China	3	Both	13	40-44 years	495	Ischemic stroke	124	Diet high in sodium	3	Rate	2020	0.71092800503	1.35145784052	0.26083767127
26261	1	Deaths	6	People's Republic of China	1	Male	13	40-44 years	495	Ischemic stroke	124	Diet high in sodium	1	Number	2021	495.947935498002	961.406136303271	175.057400873105
26262	1	Deaths	6	People's Republic of China	2	Female	13	40-44 years	495	Ischemic stroke	124	Diet high in sodium	1	Number	2021	150.125174883238	330.603996603607	37.8143392744573
26263	1	Deaths	6	People's Republic of China	3	Both	13	40-44 years	495	Ischemic stroke	124	Diet high in sodium	1	Number	2021	646.07311038124	1267.47020847389	240.002147442854
26264	1	Deaths	6	People's Republic of China	1	Male	13	40-44 years	495	Ischemic stroke	124	Diet high in sodium	2	Percent	2021	0.209365086965212	0.387565039642087	0.0799065696561365
26265	1	Deaths	6	People's Republic of China	2	Female	13	40-44 years	495	Ischemic stroke	124	Diet high in sodium	2	Percent	2021	0.171212378371555	0.347842190904945	0.0441864254214992
26266	1	Deaths	6	People's Republic of China	3	Both	13	40-44 years	495	Ischemic stroke	124	Diet high in sodium	2	Percent	2021	0.199075393608934	0.370386179557447	0.0743748732704434
26267	1	Deaths	6	People's Republic of China	1	Male	13	40-44 years	495	Ischemic stroke	124	Diet high in sodium	3	Rate	2021	1.05688799677	2.04880095822	0.37305542071
26268	1	Deaths	6	People's Republic of China	2	Female	13	40-44 years	495	Ischemic stroke	124	Diet high in sodium	3	Rate	2021	0.3365403144	0.7411253512	0.0847695907
26269	1	Deaths	6	People's Republic of China	3	Both	13	40-44 years	495	Ischemic stroke	124	Diet high in sodium	3	Rate	2021	0.7058309877	1.38470358037	0.26220090274
26270	1	Deaths	6	People's Republic of China	1	Male	14	45-49 years	495	Ischemic stroke	124	Diet high in sodium	1	Number	1990	749.710121349544	1362.15293223227	304.761169476647
26271	1	Deaths	6	People's Republic of China	2	Female	14	45-49 years	495	Ischemic stroke	124	Diet high in sodium	1	Number	1990	399.071320837663	753.56431382545	132.707322697321
26272	1	Deaths	6	People's Republic of China	3	Both	14	45-49 years	495	Ischemic stroke	124	Diet high in sodium	1	Number	1990	1148.78144218721	2039.70143690948	468.20413385008
26273	1	Deaths	6	People's Republic of China	1	Male	14	45-49 years	495	Ischemic stroke	124	Diet high in sodium	2	Percent	1990	0.239287923999698	0.416179640963586	0.103465441064953
26274	1	Deaths	6	People's Republic of China	2	Female	14	45-49 years	495	Ischemic stroke	124	Diet high in sodium	2	Percent	1990	0.201418986077626	0.376464846279318	0.0690763425369798
26275	1	Deaths	6	People's Republic of China	3	Both	14	45-49 years	495	Ischemic stroke	124	Diet high in sodium	2	Percent	1990	0.224667186436659	0.39150725346334	0.0959500768213941
26276	1	Deaths	6	People's Republic of China	1	Male	14	45-49 years	495	Ischemic stroke	124	Diet high in sodium	3	Rate	1990	2.75235788475	5.00077597528	1.11884818397
26277	1	Deaths	6	People's Republic of China	2	Female	14	45-49 years	495	Ischemic stroke	124	Diet high in sodium	3	Rate	1990	1.63687154041	3.09089607487	0.54432585953
26278	1	Deaths	6	People's Republic of China	3	Both	14	45-49 years	495	Ischemic stroke	124	Diet high in sodium	3	Rate	1990	2.22550305837	3.95145814452	0.9070391404
26279	1	Deaths	6	People's Republic of China	1	Male	14	45-49 years	495	Ischemic stroke	124	Diet high in sodium	1	Number	1991	775.494843811403	1421.06349333742	322.226166858874
26280	1	Deaths	6	People's Republic of China	2	Female	14	45-49 years	495	Ischemic stroke	124	Diet high in sodium	1	Number	1991	406.892170812789	785.504308152558	140.774661294435
26281	1	Deaths	6	People's Republic of China	3	Both	14	45-49 years	495	Ischemic stroke	124	Diet high in sodium	1	Number	1991	1182.38701462419	2130.36563642257	480.32444806313
26282	1	Deaths	6	People's Republic of China	1	Male	14	45-49 years	495	Ischemic stroke	124	Diet high in sodium	2	Percent	1991	0.240077954187149	0.418508833937924	0.106207402874146
26283	1	Deaths	6	People's Republic of China	2	Female	14	45-49 years	495	Ischemic stroke	124	Diet high in sodium	2	Percent	1991	0.202101418637245	0.377248373198401	0.0695973958247523
26284	1	Deaths	6	People's Republic of China	3	Both	14	45-49 years	495	Ischemic stroke	124	Diet high in sodium	2	Percent	1991	0.225469082879172	0.393807766423822	0.0932106167935134
26285	1	Deaths	6	People's Republic of China	1	Male	14	45-49 years	495	Ischemic stroke	124	Diet high in sodium	3	Rate	1991	2.74420341996	5.02864374858	1.14024503986
26286	1	Deaths	6	People's Republic of China	2	Female	14	45-49 years	495	Ischemic stroke	124	Diet high in sodium	3	Rate	1991	1.59974273447	3.08829930876	0.5534715528
26287	1	Deaths	6	People's Republic of China	3	Both	14	45-49 years	495	Ischemic stroke	124	Diet high in sodium	3	Rate	1991	2.2020746539	3.96758769632	0.89455506501
26288	1	Deaths	6	People's Republic of China	1	Male	14	45-49 years	495	Ischemic stroke	124	Diet high in sodium	1	Number	1992	821.457933341433	1486.05282785497	340.486285337161
26289	1	Deaths	6	People's Republic of China	2	Female	14	45-49 years	495	Ischemic stroke	124	Diet high in sodium	1	Number	1992	419.586200527912	830.968730104307	149.855035100836
26290	1	Deaths	6	People's Republic of China	3	Both	14	45-49 years	495	Ischemic stroke	124	Diet high in sodium	1	Number	1992	1241.04413386934	2212.0481033981	501.327224377009
26291	1	Deaths	6	People's Republic of China	1	Male	14	45-49 years	495	Ischemic stroke	124	Diet high in sodium	2	Percent	1992	0.240783202630754	0.418713568245605	0.10557579026788
26292	1	Deaths	6	People's Republic of China	2	Female	14	45-49 years	495	Ischemic stroke	124	Diet high in sodium	2	Percent	1992	0.202489944325784	0.378375910569741	0.0685417322376575
26293	1	Deaths	6	People's Republic of China	3	Both	14	45-49 years	495	Ischemic stroke	124	Diet high in sodium	2	Percent	1992	0.226296243538042	0.390759213843814	0.0942927695255158
26294	1	Deaths	6	People's Republic of China	1	Male	14	45-49 years	495	Ischemic stroke	124	Diet high in sodium	3	Rate	1992	2.77948632628	5.0282106332	1.15206991858
26295	1	Deaths	6	People's Republic of China	2	Female	14	45-49 years	495	Ischemic stroke	124	Diet high in sodium	3	Rate	1992	1.5702708007	3.10983996027	0.56082155624
26296	1	Deaths	6	People's Republic of China	3	Both	14	45-49 years	495	Ischemic stroke	124	Diet high in sodium	3	Rate	1992	2.20532311779	3.93078754168	0.89085350579
26297	1	Deaths	6	People's Republic of China	1	Male	14	45-49 years	495	Ischemic stroke	124	Diet high in sodium	1	Number	1993	841.772724228299	1464.70313502549	360.066421032623
26298	1	Deaths	6	People's Republic of China	2	Female	14	45-49 years	495	Ischemic stroke	124	Diet high in sodium	1	Number	1993	434.373542194651	841.205834923338	149.772539355715
26299	1	Deaths	6	People's Republic of China	3	Both	14	45-49 years	495	Ischemic stroke	124	Diet high in sodium	1	Number	1993	1276.14626642295	2189.26729099	533.155679282779
26300	1	Deaths	6	People's Republic of China	1	Male	14	45-49 years	495	Ischemic stroke	124	Diet high in sodium	2	Percent	1993	0.241143222245591	0.420156402902865	0.104257295020832
26301	1	Deaths	6	People's Republic of China	2	Female	14	45-49 years	495	Ischemic stroke	124	Diet high in sodium	2	Percent	1993	0.20229846657034	0.376198459527151	0.0694507294674484
26302	1	Deaths	6	People's Republic of China	3	Both	14	45-49 years	495	Ischemic stroke	124	Diet high in sodium	2	Percent	1993	0.226384974319289	0.39130337074607	0.096043089887534
26303	1	Deaths	6	People's Republic of China	1	Male	14	45-49 years	495	Ischemic stroke	124	Diet high in sodium	3	Rate	1993	2.75406216655	4.79212900738	1.17804400056
26304	1	Deaths	6	People's Republic of China	2	Female	14	45-49 years	495	Ischemic stroke	124	Diet high in sodium	3	Rate	1993	1.56491670542	3.03061060561	0.53958523272
26305	1	Deaths	6	People's Republic of China	3	Both	14	45-49 years	495	Ischemic stroke	124	Diet high in sodium	3	Rate	1993	2.18811404803	3.75377544123	0.91416279021
26306	1	Deaths	6	People's Republic of China	1	Male	14	45-49 years	495	Ischemic stroke	124	Diet high in sodium	1	Number	1994	894.790890940778	1559.14002367216	392.493434625434
26307	1	Deaths	6	People's Republic of China	2	Female	14	45-49 years	495	Ischemic stroke	124	Diet high in sodium	1	Number	1994	466.101050661743	854.344593281263	154.79863453681
26308	1	Deaths	6	People's Republic of China	3	Both	14	45-49 years	495	Ischemic stroke	124	Diet high in sodium	1	Number	1994	1360.89194160252	2338.84652745469	575.578475118048
26309	1	Deaths	6	People's Republic of China	1	Male	14	45-49 years	495	Ischemic stroke	124	Diet high in sodium	2	Percent	1994	0.241172794316909	0.419284197591761	0.105072100920803
26310	1	Deaths	6	People's Republic of China	2	Female	14	45-49 years	495	Ischemic stroke	124	Diet high in sodium	2	Percent	1994	0.202035985612748	0.375881674579009	0.0683484145338547
26311	1	Deaths	6	People's Republic of China	3	Both	14	45-49 years	495	Ischemic stroke	124	Diet high in sodium	2	Percent	1994	0.226157991530512	0.389995064524015	0.0970611821008892
26312	1	Deaths	6	People's Republic of China	1	Male	14	45-49 years	495	Ischemic stroke	124	Diet high in sodium	3	Rate	1994	2.69067861442	4.68840794096	1.18024635872
26313	1	Deaths	6	People's Republic of China	2	Female	14	45-49 years	495	Ischemic stroke	124	Diet high in sodium	3	Rate	1994	1.54436843823	2.8307656105	0.51290621448
26314	1	Deaths	6	People's Republic of China	3	Both	14	45-49 years	495	Ischemic stroke	124	Diet high in sodium	3	Rate	1994	2.1453024047	3.68694451498	0.90733867181
26315	1	Deaths	6	People's Republic of China	1	Male	14	45-49 years	495	Ischemic stroke	124	Diet high in sodium	1	Number	1995	941.489803548893	1642.84775860355	401.595006680269
26316	1	Deaths	6	People's Republic of China	2	Female	14	45-49 years	495	Ischemic stroke	124	Diet high in sodium	1	Number	1995	475.525151286046	907.180031592061	155.91704525438
26317	1	Deaths	6	People's Republic of China	3	Both	14	45-49 years	495	Ischemic stroke	124	Diet high in sodium	1	Number	1995	1417.01495483494	2497.6351526432	611.611739526528
26318	1	Deaths	6	People's Republic of China	1	Male	14	45-49 years	495	Ischemic stroke	124	Diet high in sodium	2	Percent	1995	0.241493569488774	0.418235797000737	0.104974823483298
26319	1	Deaths	6	People's Republic of China	2	Female	14	45-49 years	495	Ischemic stroke	124	Diet high in sodium	2	Percent	1995	0.201802827679577	0.375182472074665	0.067437643254188
26320	1	Deaths	6	People's Republic of China	3	Both	14	45-49 years	495	Ischemic stroke	124	Diet high in sodium	2	Percent	1995	0.226511140514007	0.395123479066936	0.0984074171985791
26321	1	Deaths	6	People's Republic of China	1	Male	14	45-49 years	495	Ischemic stroke	124	Diet high in sodium	3	Rate	1995	2.732400507	4.76788811903	1.16551278168
26322	1	Deaths	6	People's Republic of China	2	Female	14	45-49 years	495	Ischemic stroke	124	Diet high in sodium	3	Rate	1995	1.5104108316	2.8814764944	0.4952394071
26323	1	Deaths	6	People's Republic of China	3	Both	14	45-49 years	495	Ischemic stroke	124	Diet high in sodium	3	Rate	1995	2.14895655807	3.78775779508	0.92753224245
26324	1	Deaths	6	People's Republic of China	1	Male	14	45-49 years	495	Ischemic stroke	124	Diet high in sodium	1	Number	1996	985.771219914922	1681.62772744928	425.897495606938
26325	1	Deaths	6	People's Republic of China	2	Female	14	45-49 years	495	Ischemic stroke	124	Diet high in sodium	1	Number	1996	488.374118119132	923.563420808464	167.574427625477
26326	1	Deaths	6	People's Republic of China	3	Both	14	45-49 years	495	Ischemic stroke	124	Diet high in sodium	1	Number	1996	1474.14533803405	2533.68886464841	637.795610794862
26327	1	Deaths	6	People's Republic of China	1	Male	14	45-49 years	495	Ischemic stroke	124	Diet high in sodium	2	Percent	1996	0.24179334761305	0.416857795834302	0.104542367310819
26328	1	Deaths	6	People's Republic of China	2	Female	14	45-49 years	495	Ischemic stroke	124	Diet high in sodium	2	Percent	1996	0.201802617849451	0.372521093742523	0.0693625991716024
26329	1	Deaths	6	People's Republic of China	3	Both	14	45-49 years	495	Ischemic stroke	124	Diet high in sodium	2	Percent	1996	0.226955865543922	0.399266398723813	0.0992132500110824
26330	1	Deaths	6	People's Republic of China	1	Male	14	45-49 years	495	Ischemic stroke	124	Diet high in sodium	3	Rate	1996	2.71795744592	4.63656527068	1.17427983897
26331	1	Deaths	6	People's Republic of China	2	Female	14	45-49 years	495	Ischemic stroke	124	Diet high in sodium	3	Rate	1996	1.45990398951	2.760821822	0.50093272013
26332	1	Deaths	6	People's Republic of China	3	Both	14	45-49 years	495	Ischemic stroke	124	Diet high in sodium	3	Rate	1996	2.11433980622	3.63402378646	0.91477862687
26333	1	Deaths	6	People's Republic of China	1	Male	14	45-49 years	495	Ischemic stroke	124	Diet high in sodium	1	Number	1997	1009.15190595041	1841.94291808635	428.788271563303
26334	1	Deaths	6	People's Republic of China	2	Female	14	45-49 years	495	Ischemic stroke	124	Diet high in sodium	1	Number	1997	490.808835197465	944.6767291872	165.429505626188
26335	1	Deaths	6	People's Republic of China	3	Both	14	45-49 years	495	Ischemic stroke	124	Diet high in sodium	1	Number	1997	1499.96074114787	2623.67491180909	660.003959685183
26336	1	Deaths	6	People's Republic of China	1	Male	14	45-49 years	495	Ischemic stroke	124	Diet high in sodium	2	Percent	1997	0.242005921384929	0.417746465106038	0.102941749954728
26337	1	Deaths	6	People's Republic of China	2	Female	14	45-49 years	495	Ischemic stroke	124	Diet high in sodium	2	Percent	1997	0.201584386856535	0.371483544504263	0.0700685829292369
26338	1	Deaths	6	People's Republic of China	3	Both	14	45-49 years	495	Ischemic stroke	124	Diet high in sodium	2	Percent	1997	0.22706189725477	0.397859628065967	0.101118554695461
26339	1	Deaths	6	People's Republic of China	1	Male	14	45-49 years	495	Ischemic stroke	124	Diet high in sodium	3	Rate	1997	2.66106399331	4.85707647001	1.13068510646
26340	1	Deaths	6	People's Republic of China	2	Female	14	45-49 years	495	Ischemic stroke	124	Diet high in sodium	3	Rate	1997	1.3904071817	2.67616475999	0.46864350475
26341	1	Deaths	6	People's Republic of China	3	Both	14	45-49 years	495	Ischemic stroke	124	Diet high in sodium	3	Rate	1997	2.0484964719	3.58315298049	0.90136744634
26342	1	Deaths	6	People's Republic of China	1	Male	14	45-49 years	495	Ischemic stroke	124	Diet high in sodium	1	Number	1998	1069.5606517743	1883.49647924847	470.406748724238
26343	1	Deaths	6	People's Republic of China	2	Female	14	45-49 years	495	Ischemic stroke	124	Diet high in sodium	1	Number	1998	523.984738904893	949.49919480261	193.962103515533
26344	1	Deaths	6	People's Republic of China	3	Both	14	45-49 years	495	Ischemic stroke	124	Diet high in sodium	1	Number	1998	1593.5453906792	2780.51037638742	701.146321594062
26345	1	Deaths	6	People's Republic of China	1	Male	14	45-49 years	495	Ischemic stroke	124	Diet high in sodium	2	Percent	1998	0.242030317303969	0.415535951862203	0.101753748241649
26346	1	Deaths	6	People's Republic of China	2	Female	14	45-49 years	495	Ischemic stroke	124	Diet high in sodium	2	Percent	1998	0.201313413143356	0.374133104776256	0.0703006252698486
26347	1	Deaths	6	People's Republic of China	3	Both	14	45-49 years	495	Ischemic stroke	124	Diet high in sodium	2	Percent	1998	0.226934329965505	0.398810637952547	0.100796461966606
26348	1	Deaths	6	People's Republic of China	1	Male	14	45-49 years	495	Ischemic stroke	124	Diet high in sodium	3	Rate	1998	2.65440676218	4.67441073377	1.16744277449
26349	1	Deaths	6	People's Republic of China	2	Female	14	45-49 years	495	Ischemic stroke	124	Diet high in sodium	3	Rate	1998	1.38432519476	2.50849988592	0.51243215076
26350	1	Deaths	6	People's Republic of China	3	Both	14	45-49 years	495	Ischemic stroke	124	Diet high in sodium	3	Rate	1998	2.03921478715	3.55814017505	0.89723703844
26351	1	Deaths	6	People's Republic of China	1	Male	14	45-49 years	495	Ischemic stroke	124	Diet high in sodium	1	Number	1999	1100.48015626148	1921.52045741938	466.58433777026
26352	1	Deaths	6	People's Republic of China	2	Female	14	45-49 years	495	Ischemic stroke	124	Diet high in sodium	1	Number	1999	545.398422602236	1020.89838278429	192.642172019693
26353	1	Deaths	6	People's Republic of China	3	Both	14	45-49 years	495	Ischemic stroke	124	Diet high in sodium	1	Number	1999	1645.87857886372	2881.91751293379	702.762698333745
26354	1	Deaths	6	People's Republic of China	1	Male	14	45-49 years	495	Ischemic stroke	124	Diet high in sodium	2	Percent	1999	0.242005380863987	0.413517814406487	0.103163752244587
26355	1	Deaths	6	People's Republic of China	2	Female	14	45-49 years	495	Ischemic stroke	124	Diet high in sodium	2	Percent	1999	0.201019066216215	0.37488384485118	0.0702369270736432
26356	1	Deaths	6	People's Republic of China	3	Both	14	45-49 years	495	Ischemic stroke	124	Diet high in sodium	2	Percent	1999	0.226674025225534	0.400400756204546	0.100992788344718
26357	1	Deaths	6	People's Republic of China	1	Male	14	45-49 years	495	Ischemic stroke	124	Diet high in sodium	3	Rate	1999	2.64589981347	4.61993847952	1.12181524151
26358	1	Deaths	6	People's Republic of China	2	Female	14	45-49 years	495	Ischemic stroke	124	Diet high in sodium	3	Rate	1999	1.38509365442	2.5926731967	0.48923399662
26359	1	Deaths	6	People's Republic of China	3	Both	14	45-49 years	495	Ischemic stroke	124	Diet high in sodium	3	Rate	1999	2.0327471409	3.55932063274	0.86794912098
26360	1	Deaths	6	People's Republic of China	1	Male	14	45-49 years	495	Ischemic stroke	124	Diet high in sodium	1	Number	2000	1202.47002199247	2143.12441034738	507.87590608939
26361	1	Deaths	6	People's Republic of China	2	Female	14	45-49 years	495	Ischemic stroke	124	Diet high in sodium	1	Number	2000	587.254764912356	1115.48906309518	207.789423571956
26362	1	Deaths	6	People's Republic of China	3	Both	14	45-49 years	495	Ischemic stroke	124	Diet high in sodium	1	Number	2000	1789.72478690482	3160.12388722143	774.6295031855
26363	1	Deaths	6	People's Republic of China	1	Male	14	45-49 years	495	Ischemic stroke	124	Diet high in sodium	2	Percent	2000	0.242066974447791	0.416018158942176	0.104748570816648
26364	1	Deaths	6	People's Republic of China	2	Female	14	45-49 years	495	Ischemic stroke	124	Diet high in sodium	2	Percent	2000	0.200658287374763	0.375623906757536	0.0715794732318118
26365	1	Deaths	6	People's Republic of China	3	Both	14	45-49 years	495	Ischemic stroke	124	Diet high in sodium	2	Percent	2000	0.226691804886623	0.398560829789564	0.0995950200340488
26366	1	Deaths	6	People's Republic of China	1	Male	14	45-49 years	495	Ischemic stroke	124	Diet high in sodium	3	Rate	2000	2.71594235325	4.84053843164	1.14710692019
26367	1	Deaths	6	People's Republic of China	2	Female	14	45-49 years	495	Ischemic stroke	124	Diet high in sodium	3	Rate	2000	1.4014637484	2.66207713768	0.49588247186
26368	1	Deaths	6	People's Republic of China	3	Both	14	45-49 years	495	Ischemic stroke	124	Diet high in sodium	3	Rate	2000	2.07678984092	3.66699574875	0.89887713153
26369	1	Deaths	6	People's Republic of China	1	Male	14	45-49 years	495	Ischemic stroke	124	Diet high in sodium	1	Number	2001	1242.25900305714	2111.15188833185	506.237655847092
26370	1	Deaths	6	People's Republic of China	2	Female	14	45-49 years	495	Ischemic stroke	124	Diet high in sodium	1	Number	2001	594.461663671555	1106.7483722129	204.668324766605
26371	1	Deaths	6	People's Republic of China	3	Both	14	45-49 years	495	Ischemic stroke	124	Diet high in sodium	1	Number	2001	1836.7206667287	3166.30598209433	771.160676691029
26372	1	Deaths	6	People's Republic of China	1	Male	14	45-49 years	495	Ischemic stroke	124	Diet high in sodium	2	Percent	2001	0.242091366272892	0.412416146451893	0.104423376256662
26373	1	Deaths	6	People's Republic of China	2	Female	14	45-49 years	495	Ischemic stroke	124	Diet high in sodium	2	Percent	2001	0.200475781619654	0.373791055935161	0.0693120172366934
26374	1	Deaths	6	People's Republic of China	3	Both	14	45-49 years	495	Ischemic stroke	124	Diet high in sodium	2	Percent	2001	0.22688461280638	0.398782781696742	0.0993883054391207
26375	1	Deaths	6	People's Republic of China	1	Male	14	45-49 years	495	Ischemic stroke	124	Diet high in sodium	3	Rate	2001	2.72732552848	4.63494200917	1.11142272173
26376	1	Deaths	6	People's Republic of China	2	Female	14	45-49 years	495	Ischemic stroke	124	Diet high in sodium	3	Rate	2001	1.38412136769	2.57690977274	0.47654175014
26377	1	Deaths	6	People's Republic of China	3	Both	14	45-49 years	495	Ischemic stroke	124	Diet high in sodium	3	Rate	2001	2.07545434914	3.57785679678	0.87139476858
26378	1	Deaths	6	People's Republic of China	1	Male	14	45-49 years	495	Ischemic stroke	124	Diet high in sodium	1	Number	2002	1274.65397511813	2240.04147239212	541.938294743546
26379	1	Deaths	6	People's Republic of China	2	Female	14	45-49 years	495	Ischemic stroke	124	Diet high in sodium	1	Number	2002	591.48878073971	1104.091529632	205.042926011125
26380	1	Deaths	6	People's Republic of China	3	Both	14	45-49 years	495	Ischemic stroke	124	Diet high in sodium	1	Number	2002	1866.14275585784	3250.10243467315	789.073619087887
26381	1	Deaths	6	People's Republic of China	1	Male	14	45-49 years	495	Ischemic stroke	124	Diet high in sodium	2	Percent	2002	0.24205021825216	0.411005365469709	0.102174213086864
26382	1	Deaths	6	People's Republic of China	2	Female	14	45-49 years	495	Ischemic stroke	124	Diet high in sodium	2	Percent	2002	0.200415010403953	0.37308284698347	0.0693385339206419
26383	1	Deaths	6	People's Republic of China	3	Both	14	45-49 years	495	Ischemic stroke	124	Diet high in sodium	2	Percent	2002	0.227056336160492	0.397587171794301	0.097868297906719
26384	1	Deaths	6	People's Republic of China	1	Male	14	45-49 years	495	Ischemic stroke	124	Diet high in sodium	3	Rate	2002	2.77190713369	4.87127256361	1.17851797785
26385	1	Deaths	6	People's Republic of China	2	Female	14	45-49 years	495	Ischemic stroke	124	Diet high in sodium	3	Rate	2002	1.36949800674	2.55634797873	0.47474421766
26386	1	Deaths	6	People's Republic of China	3	Both	14	45-49 years	495	Ischemic stroke	124	Diet high in sodium	3	Rate	2002	2.09267672915	3.64463742714	0.88486049369
26387	1	Deaths	6	People's Republic of China	1	Male	14	45-49 years	495	Ischemic stroke	124	Diet high in sodium	1	Number	2003	1322.23518634666	2296.72118623654	535.54497643367
26388	1	Deaths	6	People's Republic of China	2	Female	14	45-49 years	495	Ischemic stroke	124	Diet high in sodium	1	Number	2003	588.118343791784	1104.96134418187	199.132307044083
26389	1	Deaths	6	People's Republic of China	3	Both	14	45-49 years	495	Ischemic stroke	124	Diet high in sodium	1	Number	2003	1910.35353013844	3293.51812913222	782.482353309903
26390	1	Deaths	6	People's Republic of China	1	Male	14	45-49 years	495	Ischemic stroke	124	Diet high in sodium	2	Percent	2003	0.242704616662469	0.411804767660068	0.102330507617626
26391	1	Deaths	6	People's Republic of China	2	Female	14	45-49 years	495	Ischemic stroke	124	Diet high in sodium	2	Percent	2003	0.20102606630469	0.375464678344569	0.0700948667981072
26392	1	Deaths	6	People's Republic of China	3	Both	14	45-49 years	495	Ischemic stroke	124	Diet high in sodium	2	Percent	2003	0.228232370971182	0.3983564923704	0.0980104189011161
26393	1	Deaths	6	People's Republic of China	1	Male	14	45-49 years	495	Ischemic stroke	124	Diet high in sodium	3	Rate	2003	2.93541754503	5.09881731763	1.18893229904
26394	1	Deaths	6	People's Republic of China	2	Female	14	45-49 years	495	Ischemic stroke	124	Diet high in sodium	3	Rate	2003	1.39467079117	2.62031839063	0.47222470638
26395	1	Deaths	6	People's Republic of China	3	Both	14	45-49 years	495	Ischemic stroke	124	Diet high in sodium	3	Rate	2003	2.1904416445	3.77640010247	0.89720667182
26396	1	Deaths	6	People's Republic of China	1	Male	14	45-49 years	495	Ischemic stroke	124	Diet high in sodium	1	Number	2004	1312.21462272329	2262.47785507436	532.717774100603
26397	1	Deaths	6	People's Republic of China	2	Female	14	45-49 years	495	Ischemic stroke	124	Diet high in sodium	1	Number	2004	565.418681533359	1078.72067827052	194.998069721055
26398	1	Deaths	6	People's Republic of China	2	Female	420	<70 years	495	Ischemic stroke	124	Diet high in sodium	2	Percent	2017	0.203740171190582	0.358028661717841	0.0728996886127986
26399	1	Deaths	6	People's Republic of China	3	Both	420	<70 years	495	Ischemic stroke	124	Diet high in sodium	2	Percent	2017	0.237466172956402	0.397837631931803	0.103827256923932
26400	1	Deaths	6	People's Republic of China	1	Male	420	<70 years	495	Ischemic stroke	124	Diet high in sodium	3	Rate	2017	5.33990153643	9.33198988464	2.36176798315
26401	1	Deaths	6	People's Republic of China	2	Female	420	<70 years	495	Ischemic stroke	124	Diet high in sodium	3	Rate	2017	2.3705797796	4.35965821837	0.76624064745
26402	1	Deaths	6	People's Republic of China	3	Both	420	<70 years	495	Ischemic stroke	124	Diet high in sodium	3	Rate	2017	3.89964386364	6.87749572899	1.64109184689
26403	1	Deaths	6	People's Republic of China	1	Male	420	<70 years	495	Ischemic stroke	124	Diet high in sodium	1	Number	2018	36144.0170057996	61370.7721657051	15686.9802761405
26404	1	Deaths	6	People's Republic of China	2	Female	420	<70 years	495	Ischemic stroke	124	Diet high in sodium	1	Number	2018	15391.6077955105	28606.801382478	5035.21350756029
26405	1	Deaths	6	People's Republic of China	3	Both	420	<70 years	495	Ischemic stroke	124	Diet high in sodium	1	Number	2018	51535.62480131	88155.2329458003	20634.8864368899
26406	1	Deaths	6	People's Republic of China	1	Male	420	<70 years	495	Ischemic stroke	124	Diet high in sodium	2	Percent	2018	0.255495107658887	0.417780509661084	0.118247110259244
26407	1	Deaths	6	People's Republic of China	2	Female	420	<70 years	495	Ischemic stroke	124	Diet high in sodium	2	Percent	2018	0.203575147053023	0.357939543145222	0.0721083283029117
26408	1	Deaths	6	People's Republic of China	3	Both	420	<70 years	495	Ischemic stroke	124	Diet high in sodium	2	Percent	2018	0.23728907910487	0.395095313395623	0.102325617635678
26409	1	Deaths	6	People's Republic of China	1	Male	420	<70 years	495	Ischemic stroke	124	Diet high in sodium	3	Rate	2018	5.37396695391	9.12473291226	2.33237256382
26410	1	Deaths	6	People's Republic of China	2	Female	420	<70 years	495	Ischemic stroke	124	Diet high in sodium	3	Rate	2018	2.43384739256	4.52354230171	0.79620929985
26411	1	Deaths	6	People's Republic of China	3	Both	420	<70 years	495	Ischemic stroke	124	Diet high in sodium	3	Rate	2018	3.94916772926	6.7553231858	1.58124846507
26412	1	Deaths	6	People's Republic of China	1	Male	420	<70 years	495	Ischemic stroke	124	Diet high in sodium	1	Number	2019	36138.9726246426	61024.5303679965	14892.9875175156
26413	1	Deaths	6	People's Republic of China	2	Female	420	<70 years	495	Ischemic stroke	124	Diet high in sodium	1	Number	2019	15503.4693468131	29704.6762293386	5189.42475655867
26414	1	Deaths	6	People's Republic of China	3	Both	420	<70 years	495	Ischemic stroke	124	Diet high in sodium	1	Number	2019	51642.4419714557	88918.8890657953	20684.3695768646
26415	1	Deaths	6	People's Republic of China	1	Male	420	<70 years	495	Ischemic stroke	124	Diet high in sodium	2	Percent	2019	0.255329297646672	0.417609944848022	0.117445698403964
26416	1	Deaths	6	People's Republic of China	2	Female	420	<70 years	495	Ischemic stroke	124	Diet high in sodium	2	Percent	2019	0.203547391901708	0.360139370774268	0.0707507622823802
26417	1	Deaths	6	People's Republic of China	3	Both	420	<70 years	495	Ischemic stroke	124	Diet high in sodium	2	Percent	2019	0.237149089911822	0.396397953641744	0.101444472724991
26418	1	Deaths	6	People's Republic of China	1	Male	420	<70 years	495	Ischemic stroke	124	Diet high in sodium	3	Rate	2019	5.36503974448	9.0594448883	2.21095023302
26419	1	Deaths	6	People's Republic of China	2	Female	420	<70 years	495	Ischemic stroke	124	Diet high in sodium	3	Rate	2019	2.45229448241	4.69860080923	0.82084837998
26420	1	Deaths	6	People's Republic of China	3	Both	420	<70 years	495	Ischemic stroke	124	Diet high in sodium	3	Rate	2019	3.95483929476	6.80951370809	1.58403349003
26421	1	Deaths	6	People's Republic of China	1	Male	420	<70 years	495	Ischemic stroke	124	Diet high in sodium	1	Number	2020	37177.5372773835	65830.1968623695	14835.8872543059
26422	1	Deaths	6	People's Republic of China	2	Female	420	<70 years	495	Ischemic stroke	124	Diet high in sodium	1	Number	2020	15805.5458615788	31163.713794609	5357.42707607621
26423	1	Deaths	6	People's Republic of China	3	Both	420	<70 years	495	Ischemic stroke	124	Diet high in sodium	1	Number	2020	52983.0831389623	93237.5145087409	21799.9429845748
26424	1	Deaths	6	People's Republic of China	1	Male	420	<70 years	495	Ischemic stroke	124	Diet high in sodium	2	Percent	2020	0.255684673309763	0.41638084758599	0.117028905147857
26425	1	Deaths	6	People's Republic of China	2	Female	420	<70 years	495	Ischemic stroke	124	Diet high in sodium	2	Percent	2020	0.203442144177052	0.359997951068064	0.0691174396674287
26426	1	Deaths	6	People's Republic of China	3	Both	420	<70 years	495	Ischemic stroke	124	Diet high in sodium	2	Percent	2020	0.237428921146246	0.395588826043148	0.103205218652166
26427	1	Deaths	6	People's Republic of China	1	Male	420	<70 years	495	Ischemic stroke	124	Diet high in sodium	3	Rate	2020	5.51180092452	9.7597357571	2.19951247642
26428	1	Deaths	6	People's Republic of China	2	Female	420	<70 years	495	Ischemic stroke	124	Diet high in sodium	3	Rate	2020	2.50118840723	4.93158036755	0.84779953901
26429	1	Deaths	6	People's Republic of China	3	Both	420	<70 years	495	Ischemic stroke	124	Diet high in sodium	3	Rate	2020	4.05556412625	7.13681984249	1.66866594929
26430	1	Deaths	6	People's Republic of China	1	Male	420	<70 years	495	Ischemic stroke	124	Diet high in sodium	1	Number	2021	37574.3133637256	67275.0816500056	15767.800860325
26431	1	Deaths	6	People's Republic of China	2	Female	420	<70 years	495	Ischemic stroke	124	Diet high in sodium	1	Number	2021	15850.9106056306	30943.6518901027	5165.00950312071
26432	1	Deaths	6	People's Republic of China	3	Both	420	<70 years	495	Ischemic stroke	124	Diet high in sodium	1	Number	2021	53425.2239693563	95530.8218198334	21882.3928377163
26433	1	Deaths	6	People's Republic of China	1	Male	420	<70 years	495	Ischemic stroke	124	Diet high in sodium	2	Percent	2021	0.255741897527156	0.414832180485294	0.118400283878977
26434	1	Deaths	6	People's Republic of China	2	Female	420	<70 years	495	Ischemic stroke	124	Diet high in sodium	2	Percent	2021	0.203503741569502	0.357479409721005	0.0686438153212042
26435	1	Deaths	6	People's Republic of China	3	Both	420	<70 years	495	Ischemic stroke	124	Diet high in sodium	2	Percent	2021	0.237622808299031	0.397341578442686	0.102173281921058
26436	1	Deaths	6	People's Republic of China	1	Male	420	<70 years	495	Ischemic stroke	124	Diet high in sodium	3	Rate	2021	5.57847507638	9.98800330995	2.34096850306
26437	1	Deaths	6	People's Republic of China	2	Female	420	<70 years	495	Ischemic stroke	124	Diet high in sodium	3	Rate	2021	2.5164848373	4.91260298726	0.81999504145
26438	1	Deaths	6	People's Republic of China	3	Both	420	<70 years	495	Ischemic stroke	124	Diet high in sodium	3	Rate	2021	4.09878067878	7.32912017229	1.67881615284
26439	1	Deaths	6	People's Republic of China	3	Both	14	45-49 years	495	Ischemic stroke	124	Diet high in sodium	1	Number	2004	1877.63330425665	3304.41106216347	772.767690329895
26440	1	Deaths	6	People's Republic of China	1	Male	14	45-49 years	495	Ischemic stroke	124	Diet high in sodium	2	Percent	2004	0.243239256406999	0.410339439826295	0.100539084036367
26441	1	Deaths	6	People's Republic of China	2	Female	14	45-49 years	495	Ischemic stroke	124	Diet high in sodium	2	Percent	2004	0.201089244169247	0.377962519371308	0.0712522623683578
26442	1	Deaths	6	People's Republic of China	3	Both	14	45-49 years	495	Ischemic stroke	124	Diet high in sodium	2	Percent	2004	0.22875152501428	0.394919787491847	0.0980159228860918
26443	1	Deaths	6	People's Republic of China	1	Male	14	45-49 years	495	Ischemic stroke	124	Diet high in sodium	3	Rate	2004	3.03318007108	5.22971061474	1.23137549905
26444	1	Deaths	6	People's Republic of China	2	Female	14	45-49 years	495	Ischemic stroke	124	Diet high in sodium	3	Rate	2004	1.39851864149	2.66813076184	0.48231238986
26445	1	Deaths	6	People's Republic of China	3	Both	14	45-49 years	495	Ischemic stroke	124	Diet high in sodium	3	Rate	2004	2.24350830442	3.94830750092	0.92334894503
26446	1	Deaths	6	People's Republic of China	1	Male	14	45-49 years	495	Ischemic stroke	124	Diet high in sodium	1	Number	2005	1212.9964783111	2085.63110961606	486.637395339077
26447	1	Deaths	6	People's Republic of China	2	Female	14	45-49 years	495	Ischemic stroke	124	Diet high in sodium	1	Number	2005	507.266705044926	968.819453708151	170.870893881586
26448	1	Deaths	6	People's Republic of China	3	Both	14	45-49 years	495	Ischemic stroke	124	Diet high in sodium	1	Number	2005	1720.26318335603	3003.08439067766	700.422406587749
26449	1	Deaths	6	People's Republic of China	1	Male	14	45-49 years	495	Ischemic stroke	124	Diet high in sodium	2	Percent	2005	0.243470216659632	0.409375833388968	0.101689916184766
26450	1	Deaths	6	People's Republic of China	2	Female	14	45-49 years	495	Ischemic stroke	124	Diet high in sodium	2	Percent	2005	0.201492170102915	0.375936609739648	0.0716272860872232
26451	1	Deaths	6	People's Republic of China	3	Both	14	45-49 years	495	Ischemic stroke	124	Diet high in sodium	2	Percent	2005	0.229401818563657	0.39271659720026	0.0963399031198147
26452	1	Deaths	6	People's Republic of China	1	Male	14	45-49 years	495	Ischemic stroke	124	Diet high in sodium	3	Rate	2005	2.92168030907	5.02354908189	1.17213769458
26453	1	Deaths	6	People's Republic of China	2	Female	14	45-49 years	495	Ischemic stroke	124	Diet high in sodium	3	Rate	2005	1.30672486854	2.49569005948	0.44016538859
26454	1	Deaths	6	People's Republic of China	3	Both	14	45-49 years	495	Ischemic stroke	124	Diet high in sodium	3	Rate	2005	2.14131440049	3.7381186285	0.87185763211
26455	1	Deaths	6	People's Republic of China	1	Male	14	45-49 years	495	Ischemic stroke	124	Diet high in sodium	1	Number	2006	1094.64494741229	1847.9150100422	451.685381823554
26456	1	Deaths	6	People's Republic of China	2	Female	14	45-49 years	495	Ischemic stroke	124	Diet high in sodium	1	Number	2006	446.8558807746	864.110183699644	151.985655910121
26457	1	Deaths	6	People's Republic of China	3	Both	14	45-49 years	495	Ischemic stroke	124	Diet high in sodium	1	Number	2006	1541.50082818689	2639.81122348871	635.976864871683
26458	1	Deaths	6	People's Republic of China	1	Male	14	45-49 years	495	Ischemic stroke	124	Diet high in sodium	2	Percent	2006	0.243828298772268	0.413810113731955	0.102412905366702
26459	1	Deaths	6	People's Republic of China	2	Female	14	45-49 years	495	Ischemic stroke	124	Diet high in sodium	2	Percent	2006	0.202010864657003	0.376892547473862	0.0709703746307473
26460	1	Deaths	6	People's Republic of China	3	Both	14	45-49 years	495	Ischemic stroke	124	Diet high in sodium	2	Percent	2006	0.229989918887472	0.39466396734569	0.0956614713404586
26461	1	Deaths	6	People's Republic of China	1	Male	14	45-49 years	495	Ischemic stroke	124	Diet high in sodium	3	Rate	2006	2.68433185915	4.53153065402	1.10764085068
26462	1	Deaths	6	People's Republic of China	2	Female	14	45-49 years	495	Ischemic stroke	124	Diet high in sodium	3	Rate	2006	1.16730300085	2.25727903312	0.39702579705
26463	1	Deaths	6	People's Republic of China	3	Both	14	45-49 years	495	Ischemic stroke	124	Diet high in sodium	3	Rate	2006	1.94978355686	3.33899302722	0.80442203533
26464	1	Deaths	6	People's Republic of China	1	Male	14	45-49 years	495	Ischemic stroke	124	Diet high in sodium	1	Number	2007	1074.31441160189	1828.99139992251	460.93219718334
26465	1	Deaths	6	People's Republic of China	2	Female	14	45-49 years	495	Ischemic stroke	124	Diet high in sodium	1	Number	2007	432.62199641702	827.881051097975	149.909522966414
26466	1	Deaths	6	People's Republic of China	3	Both	14	45-49 years	495	Ischemic stroke	124	Diet high in sodium	1	Number	2007	1506.9364080189	2617.26286146909	627.447379990271
26467	1	Deaths	6	People's Republic of China	1	Male	14	45-49 years	495	Ischemic stroke	124	Diet high in sodium	2	Percent	2007	0.244005981837214	0.417314792015951	0.104328716298315
26468	1	Deaths	6	People's Republic of China	2	Female	14	45-49 years	495	Ischemic stroke	124	Diet high in sodium	2	Percent	2007	0.202693891613941	0.374414709960893	0.0700464890651314
26469	1	Deaths	6	People's Republic of China	3	Both	14	45-49 years	495	Ischemic stroke	124	Diet high in sodium	2	Percent	2007	0.230609539188009	0.396196296225719	0.094066761693567
26470	1	Deaths	6	People's Republic of China	1	Male	14	45-49 years	495	Ischemic stroke	124	Diet high in sodium	3	Rate	2007	2.56907327124	4.37377816784	1.10225514509
26471	1	Deaths	6	People's Republic of China	2	Female	14	45-49 years	495	Ischemic stroke	124	Diet high in sodium	3	Rate	2007	1.0952162766	2.09584535637	0.37950763237
26472	1	Deaths	6	People's Republic of China	3	Both	14	45-49 years	495	Ischemic stroke	124	Diet high in sodium	3	Rate	2007	1.85313427615	3.21854292754	0.77159476681
26473	1	Deaths	6	People's Republic of China	1	Male	14	45-49 years	495	Ischemic stroke	124	Diet high in sodium	1	Number	2008	1224.92431041922	2146.69472558147	510.297516283966
26474	1	Deaths	6	People's Republic of China	2	Female	14	45-49 years	495	Ischemic stroke	124	Diet high in sodium	1	Number	2008	477.697410913195	872.984687249234	166.530175071353
26475	1	Deaths	6	People's Republic of China	3	Both	14	45-49 years	495	Ischemic stroke	124	Diet high in sodium	1	Number	2008	1702.62172133241	3045.15425478842	689.439790984156
26476	1	Deaths	6	People's Republic of China	1	Male	14	45-49 years	495	Ischemic stroke	124	Diet high in sodium	2	Percent	2008	0.244104367814008	0.417565930850608	0.104997814192852
26477	1	Deaths	6	People's Republic of China	2	Female	14	45-49 years	495	Ischemic stroke	124	Diet high in sodium	2	Percent	2008	0.202662731046451	0.376244654436993	0.0705774876321697
26478	1	Deaths	6	People's Republic of China	3	Both	14	45-49 years	495	Ischemic stroke	124	Diet high in sodium	2	Percent	2008	0.230803970628206	0.394011429998573	0.0943489306088203
26479	1	Deaths	6	People's Republic of China	1	Male	14	45-49 years	495	Ischemic stroke	124	Diet high in sodium	3	Rate	2008	2.7189571358	4.76500539084	1.13270433241
26480	1	Deaths	6	People's Republic of China	2	Female	14	45-49 years	495	Ischemic stroke	124	Diet high in sodium	3	Rate	2008	1.11352857631	2.03495638394	0.38818738499
26481	1	Deaths	6	People's Republic of China	3	Both	14	45-49 years	495	Ischemic stroke	124	Diet high in sodium	3	Rate	2008	1.93588227878	3.46234285875	0.78389360181
26482	1	Deaths	6	People's Republic of China	1	Male	14	45-49 years	495	Ischemic stroke	124	Diet high in sodium	1	Number	2009	1439.00987140849	2497.76183320183	597.863769510294
26483	1	Deaths	6	People's Republic of China	2	Female	14	45-49 years	495	Ischemic stroke	124	Diet high in sodium	1	Number	2009	552.993240938823	1046.71080590715	186.132323740686
26484	1	Deaths	6	People's Republic of China	3	Both	14	45-49 years	495	Ischemic stroke	124	Diet high in sodium	1	Number	2009	1992.00311234732	3462.23526303424	789.046599989544
26485	1	Deaths	6	People's Republic of China	1	Male	14	45-49 years	495	Ischemic stroke	124	Diet high in sodium	2	Percent	2009	0.244231800579604	0.417759832528761	0.10588739965739
26486	1	Deaths	6	People's Republic of China	2	Female	14	45-49 years	495	Ischemic stroke	124	Diet high in sodium	2	Percent	2009	0.202533457282414	0.376742586170435	0.0704496418454668
26487	1	Deaths	6	People's Republic of China	3	Both	14	45-49 years	495	Ischemic stroke	124	Diet high in sodium	2	Percent	2009	0.231025779003289	0.395815697280315	0.0953969351031134
26488	1	Deaths	6	People's Republic of China	1	Male	14	45-49 years	495	Ischemic stroke	124	Diet high in sodium	3	Rate	2009	2.90901577065	5.04932503138	1.20860542291
26489	1	Deaths	6	People's Republic of China	2	Female	14	45-49 years	495	Ischemic stroke	124	Diet high in sodium	3	Rate	2009	1.16569688581	2.20644202579	0.39236260784
26490	1	Deaths	6	People's Republic of China	3	Both	14	45-49 years	495	Ischemic stroke	124	Diet high in sodium	3	Rate	2009	2.05560145262	3.57277345196	0.81423835489
26491	1	Deaths	6	People's Republic of China	1	Male	14	45-49 years	495	Ischemic stroke	124	Diet high in sodium	1	Number	2010	1579.06898122612	2725.48654671881	639.735220155868
26492	1	Deaths	6	People's Republic of China	2	Female	14	45-49 years	495	Ischemic stroke	124	Diet high in sodium	1	Number	2010	604.654282621852	1147.41639547228	218.454445908525
26493	1	Deaths	6	People's Republic of China	3	Both	14	45-49 years	495	Ischemic stroke	124	Diet high in sodium	1	Number	2010	2183.72326384798	3785.49198966881	864.581488774529
26494	1	Deaths	6	People's Republic of China	1	Male	14	45-49 years	495	Ischemic stroke	124	Diet high in sodium	2	Percent	2010	0.243934594298931	0.416356874205528	0.105130010288332
26495	1	Deaths	6	People's Republic of China	2	Female	14	45-49 years	495	Ischemic stroke	124	Diet high in sodium	2	Percent	2010	0.202819721906336	0.379312049934229	0.0702596847978383
26496	1	Deaths	6	People's Republic of China	3	Both	14	45-49 years	495	Ischemic stroke	124	Diet high in sodium	2	Percent	2010	0.230922146401312	0.397107965866031	0.0948956759954813
26497	1	Deaths	6	People's Republic of China	1	Male	14	45-49 years	495	Ischemic stroke	124	Diet high in sodium	3	Rate	2010	2.91920621493	5.03857485675	1.18267096168
26498	1	Deaths	6	People's Republic of China	2	Female	14	45-49 years	495	Ischemic stroke	124	Diet high in sodium	3	Rate	2010	1.15854971716	2.19851075011	0.41857031992
26499	1	Deaths	6	People's Republic of China	3	Both	14	45-49 years	495	Ischemic stroke	124	Diet high in sodium	3	Rate	2010	2.05463023519	3.5617087686	0.81347087199
26500	1	Deaths	6	People's Republic of China	1	Male	14	45-49 years	495	Ischemic stroke	124	Diet high in sodium	1	Number	2011	1702.42024865724	3019.27348458248	698.860324710615
26501	1	Deaths	6	People's Republic of China	2	Female	14	45-49 years	495	Ischemic stroke	124	Diet high in sodium	1	Number	2011	623.164287893007	1183.56335075444	210.736763553866
26502	1	Deaths	6	People's Republic of China	3	Both	14	45-49 years	495	Ischemic stroke	124	Diet high in sodium	1	Number	2011	2325.58453655025	4147.69068430006	947.248325525792
26503	1	Deaths	6	People's Republic of China	1	Male	14	45-49 years	495	Ischemic stroke	124	Diet high in sodium	2	Percent	2011	0.243670447277901	0.413137437490508	0.103787052922169
26504	1	Deaths	6	People's Republic of China	2	Female	14	45-49 years	495	Ischemic stroke	124	Diet high in sodium	2	Percent	2011	0.202246471533172	0.380970591902956	0.0673613519310374
26505	1	Deaths	6	People's Republic of China	3	Both	14	45-49 years	495	Ischemic stroke	124	Diet high in sodium	2	Percent	2011	0.230950681529233	0.39878820468985	0.0935419899016383
26506	1	Deaths	6	People's Republic of China	1	Male	14	45-49 years	495	Ischemic stroke	124	Diet high in sodium	3	Rate	2011	2.9306263849	5.1975195573	1.20305107307
26507	1	Deaths	6	People's Republic of China	2	Female	14	45-49 years	495	Ischemic stroke	124	Diet high in sodium	3	Rate	2011	1.10392092339	2.09665472243	0.37331523506
26508	1	Deaths	6	People's Republic of China	3	Both	14	45-49 years	495	Ischemic stroke	124	Diet high in sodium	3	Rate	2011	2.03035568755	3.62114867841	0.82699682382
26509	1	Deaths	6	People's Republic of China	1	Male	14	45-49 years	495	Ischemic stroke	124	Diet high in sodium	1	Number	2012	1816.32961399468	3179.61760688508	755.782620843276
26510	1	Deaths	6	People's Republic of China	2	Female	14	45-49 years	495	Ischemic stroke	124	Diet high in sodium	1	Number	2012	604.696807334018	1144.14941623855	190.342892617528
26511	1	Deaths	6	People's Republic of China	3	Both	14	45-49 years	495	Ischemic stroke	124	Diet high in sodium	1	Number	2012	2421.0264213287	4277.72229292	978.858100880645
26512	1	Deaths	6	People's Republic of China	1	Male	14	45-49 years	495	Ischemic stroke	124	Diet high in sodium	2	Percent	2012	0.243467202348401	0.412207954548505	0.10226896935455
26513	1	Deaths	6	People's Republic of China	2	Female	14	45-49 years	495	Ischemic stroke	124	Diet high in sodium	2	Percent	2012	0.201810835861307	0.376342303413571	0.0662071424030107
26514	1	Deaths	6	People's Republic of China	3	Both	14	45-49 years	495	Ischemic stroke	124	Diet high in sodium	2	Percent	2012	0.231517338784331	0.398727952250464	0.094208615894054
26515	1	Deaths	6	People's Republic of China	1	Male	14	45-49 years	495	Ischemic stroke	124	Diet high in sodium	3	Rate	2012	2.97696942	5.21140233031	1.23872987209
26516	1	Deaths	6	People's Republic of China	2	Female	14	45-49 years	495	Ischemic stroke	124	Diet high in sodium	3	Rate	2012	1.01519372872	1.92085239743	0.31955669114
26517	1	Deaths	6	People's Republic of China	3	Both	14	45-49 years	495	Ischemic stroke	124	Diet high in sodium	3	Rate	2012	2.00786123113	3.54769889077	0.81180907991
26518	1	Deaths	6	People's Republic of China	1	Male	14	45-49 years	495	Ischemic stroke	124	Diet high in sodium	1	Number	2013	1815.57355787217	3223.34282799663	751.429313759811
26519	1	Deaths	6	People's Republic of China	2	Female	14	45-49 years	495	Ischemic stroke	124	Diet high in sodium	1	Number	2013	593.729801290321	1155.26577682901	195.629047366633
26520	1	Deaths	6	People's Republic of China	3	Both	14	45-49 years	495	Ischemic stroke	124	Diet high in sodium	1	Number	2013	2409.30335916249	4266.31550563582	976.189491429056
26521	1	Deaths	6	People's Republic of China	1	Male	14	45-49 years	495	Ischemic stroke	124	Diet high in sodium	2	Percent	2013	0.243342368219472	0.408573175889296	0.100174725745585
26522	1	Deaths	6	People's Republic of China	2	Female	14	45-49 years	495	Ischemic stroke	124	Diet high in sodium	2	Percent	2013	0.201946175496764	0.379385840520768	0.0652044490045164
26523	1	Deaths	6	People's Republic of China	3	Both	14	45-49 years	495	Ischemic stroke	124	Diet high in sodium	2	Percent	2013	0.231625035251851	0.396748442017305	0.0945109903742362
26524	1	Deaths	6	People's Republic of China	1	Male	14	45-49 years	495	Ischemic stroke	124	Diet high in sodium	3	Rate	2013	2.90772073887	5.16232501228	1.20344702639
26525	1	Deaths	6	People's Republic of China	2	Female	14	45-49 years	495	Ischemic stroke	124	Diet high in sodium	3	Rate	2013	0.97292149756	1.89308824862	0.3205695677
26526	1	Deaths	6	People's Republic of China	3	Both	14	45-49 years	495	Ischemic stroke	124	Diet high in sodium	3	Rate	2013	1.95140266379	3.45547994636	0.79065957664
26527	1	Deaths	6	People's Republic of China	1	Male	14	45-49 years	495	Ischemic stroke	124	Diet high in sodium	1	Number	2014	1710.38412398206	2982.85683971543	703.030243370273
26528	1	Deaths	6	People's Republic of China	2	Female	14	45-49 years	495	Ischemic stroke	124	Diet high in sodium	1	Number	2014	569.737474694927	1064.47381528352	174.626826051284
26529	1	Deaths	6	People's Republic of China	3	Both	14	45-49 years	495	Ischemic stroke	124	Diet high in sodium	1	Number	2014	2280.12159867699	4053.84172896805	920.867235795982
26530	1	Deaths	6	People's Republic of China	1	Male	14	45-49 years	495	Ischemic stroke	124	Diet high in sodium	2	Percent	2014	0.243305487549769	0.409026722676119	0.101444489599055
26531	1	Deaths	6	People's Republic of China	2	Female	14	45-49 years	495	Ischemic stroke	124	Diet high in sodium	2	Percent	2014	0.202360614396015	0.382367483190952	0.0642603260948463
26532	1	Deaths	6	People's Republic of China	3	Both	14	45-49 years	495	Ischemic stroke	124	Diet high in sodium	2	Percent	2014	0.231543494223171	0.399914171754921	0.0936556488324492
26533	1	Deaths	6	People's Republic of China	1	Male	14	45-49 years	495	Ischemic stroke	124	Diet high in sodium	3	Rate	2014	2.71998017261	4.74356102117	1.11801103384
26534	1	Deaths	6	People's Republic of China	2	Female	14	45-49 years	495	Ischemic stroke	124	Diet high in sodium	3	Rate	2014	0.92878684047	1.73530672559	0.28467689986
26535	1	Deaths	6	People's Republic of China	3	Both	14	45-49 years	495	Ischemic stroke	124	Diet high in sodium	3	Rate	2014	1.83548697779	3.26332319638	0.74129371896
26536	1	Deaths	6	People's Republic of China	1	Male	14	45-49 years	495	Ischemic stroke	124	Diet high in sodium	1	Number	2015	1638.51008804971	2832.75485303133	659.822531989856
26537	1	Deaths	6	People's Republic of China	2	Female	14	45-49 years	495	Ischemic stroke	124	Diet high in sodium	1	Number	2015	530.451846898244	1013.65946886892	167.836684013465
26538	1	Deaths	6	People's Republic of China	3	Both	14	45-49 years	495	Ischemic stroke	124	Diet high in sodium	1	Number	2015	2168.96193494795	3753.62876797314	861.017952295343
26539	1	Deaths	6	People's Republic of China	1	Male	14	45-49 years	495	Ischemic stroke	124	Diet high in sodium	2	Percent	2015	0.243049601506944	0.408261962444744	0.100471728660171
26540	1	Deaths	6	People's Republic of China	2	Female	14	45-49 years	495	Ischemic stroke	124	Diet high in sodium	2	Percent	2015	0.20234107759007	0.378092601954211	0.0646212112471679
26541	1	Deaths	6	People's Republic of China	3	Both	14	45-49 years	495	Ischemic stroke	124	Diet high in sodium	2	Percent	2015	0.231599306723036	0.400913234476179	0.0928338055462637
26542	1	Deaths	6	People's Republic of China	1	Male	14	45-49 years	495	Ischemic stroke	124	Diet high in sodium	3	Rate	2015	2.60993835335	4.51221850295	1.05101344521
26543	1	Deaths	6	People's Republic of China	2	Female	14	45-49 years	495	Ischemic stroke	124	Diet high in sodium	3	Rate	2015	0.86977908175	1.6620920583	0.27520092117
26544	1	Deaths	6	People's Republic of China	3	Both	14	45-49 years	495	Ischemic stroke	124	Diet high in sodium	3	Rate	2015	1.75246129206	3.03282829202	0.69567870641
26545	1	Deaths	6	People's Republic of China	1	Male	14	45-49 years	495	Ischemic stroke	124	Diet high in sodium	1	Number	2016	1598.30244784629	2808.24085194737	645.55458010525
26546	1	Deaths	6	People's Republic of China	2	Female	14	45-49 years	495	Ischemic stroke	124	Diet high in sodium	1	Number	2016	512.410395132932	1015.17793732456	155.056763948858
26547	1	Deaths	6	People's Republic of China	3	Both	14	45-49 years	495	Ischemic stroke	124	Diet high in sodium	1	Number	2016	2110.71284297922	3799.27606316117	823.42018123909
26548	1	Deaths	6	People's Republic of China	1	Male	14	45-49 years	495	Ischemic stroke	124	Diet high in sodium	2	Percent	2016	0.243032731176116	0.411509924782569	0.10001249436493
26549	1	Deaths	6	People's Republic of China	2	Female	14	45-49 years	495	Ischemic stroke	124	Diet high in sodium	2	Percent	2016	0.202428037416211	0.378128847820478	0.0664468863237345
26550	1	Deaths	6	People's Republic of China	3	Both	14	45-49 years	495	Ischemic stroke	124	Diet high in sodium	2	Percent	2016	0.231629629056708	0.399353017949878	0.092423966002285
26551	1	Deaths	6	People's Republic of China	1	Male	14	45-49 years	495	Ischemic stroke	124	Diet high in sodium	3	Rate	2016	2.55686135814	4.49244292179	1.03271665677
26552	1	Deaths	6	People's Republic of China	2	Female	14	45-49 years	495	Ischemic stroke	124	Diet high in sodium	3	Rate	2016	0.85001513135	1.68403415688	0.25721686528
26553	1	Deaths	6	People's Republic of China	3	Both	14	45-49 years	495	Ischemic stroke	124	Diet high in sodium	3	Rate	2016	1.71892187187	3.09405362457	0.6705767504
26554	1	Deaths	6	People's Republic of China	1	Male	14	45-49 years	495	Ischemic stroke	124	Diet high in sodium	1	Number	2017	1492.52444661353	2712.75291993029	583.622610667739
26555	1	Deaths	6	People's Republic of China	2	Female	14	45-49 years	495	Ischemic stroke	124	Diet high in sodium	1	Number	2017	498.103919088092	959.75544459754	159.579968993449
26556	1	Deaths	6	People's Republic of China	3	Both	14	45-49 years	495	Ischemic stroke	124	Diet high in sodium	1	Number	2017	1990.62836570162	3626.91502759405	784.533876949525
26557	1	Deaths	6	People's Republic of China	1	Male	14	45-49 years	495	Ischemic stroke	124	Diet high in sodium	2	Percent	2017	0.24298110165755	0.413450654028054	0.0997206412149061
26558	1	Deaths	6	People's Republic of China	2	Female	14	45-49 years	495	Ischemic stroke	124	Diet high in sodium	2	Percent	2017	0.202701261947275	0.384809433874522	0.0667390425665064
26559	1	Deaths	6	People's Republic of China	3	Both	14	45-49 years	495	Ischemic stroke	124	Diet high in sodium	2	Percent	2017	0.231350681574388	0.399199747363988	0.091414554324656
26560	1	Deaths	6	People's Republic of China	1	Male	14	45-49 years	495	Ischemic stroke	124	Diet high in sodium	3	Rate	2017	2.40557235966	4.37227239901	0.94065221101
26561	1	Deaths	6	People's Republic of China	2	Female	14	45-49 years	495	Ischemic stroke	124	Diet high in sodium	3	Rate	2017	0.83672536352	1.6122172352	0.26806576389
26562	1	Deaths	6	People's Republic of China	3	Both	14	45-49 years	495	Ischemic stroke	124	Diet high in sodium	3	Rate	2017	1.63737166244	2.98328306306	0.64531057654
26563	1	Deaths	6	People's Republic of China	1	Male	14	45-49 years	495	Ischemic stroke	124	Diet high in sodium	1	Number	2018	1394.47805827202	2491.53191450886	553.72716239139
26564	1	Deaths	6	People's Republic of China	2	Female	14	45-49 years	495	Ischemic stroke	124	Diet high in sodium	1	Number	2018	481.287133367368	896.713892147739	141.422040155083
26565	1	Deaths	6	People's Republic of China	3	Both	14	45-49 years	495	Ischemic stroke	124	Diet high in sodium	1	Number	2018	1875.76519163939	3369.08542711051	783.747207212618
26566	1	Deaths	6	People's Republic of China	1	Male	14	45-49 years	495	Ischemic stroke	124	Diet high in sodium	2	Percent	2018	0.243291308948145	0.413157434559616	0.0984714223883307
26567	1	Deaths	6	People's Republic of China	2	Female	14	45-49 years	495	Ischemic stroke	124	Diet high in sodium	2	Percent	2018	0.20254837701946	0.382919789086631	0.066346263848625
26568	1	Deaths	6	People's Republic of China	3	Both	14	45-49 years	495	Ischemic stroke	124	Diet high in sodium	2	Percent	2018	0.231195814048389	0.400088967927729	0.0943053702330635
26569	1	Deaths	6	People's Republic of China	1	Male	14	45-49 years	495	Ischemic stroke	124	Diet high in sodium	3	Rate	2018	2.27220008656	4.05976917187	0.90225794436
26570	1	Deaths	6	People's Republic of China	2	Female	14	45-49 years	495	Ischemic stroke	124	Diet high in sodium	3	Rate	2018	0.81830611169	1.52463344127	0.24045213712
26571	1	Deaths	6	People's Republic of China	3	Both	14	45-49 years	495	Ischemic stroke	124	Diet high in sodium	3	Rate	2018	1.5607144102	2.80321876039	0.6521101712
26572	1	Deaths	6	People's Republic of China	1	Male	14	45-49 years	495	Ischemic stroke	124	Diet high in sodium	1	Number	2019	1340.88655699727	2340.22340780653	534.060914337473
26573	1	Deaths	6	People's Republic of China	2	Female	14	45-49 years	495	Ischemic stroke	124	Diet high in sodium	1	Number	2019	463.628956662997	963.276989274296	150.240093383304
26574	1	Deaths	6	People's Republic of China	3	Both	14	45-49 years	495	Ischemic stroke	124	Diet high in sodium	1	Number	2019	1804.51551366027	3170.12422591005	729.505681118882
26575	1	Deaths	6	People's Republic of China	1	Male	14	45-49 years	495	Ischemic stroke	124	Diet high in sodium	2	Percent	2019	0.24299662336239	0.413888332607567	0.100076805989109
26576	1	Deaths	6	People's Republic of China	2	Female	14	45-49 years	495	Ischemic stroke	124	Diet high in sodium	2	Percent	2019	0.202409081479849	0.383909228161822	0.0656634809437801
26577	1	Deaths	6	People's Republic of China	3	Both	14	45-49 years	495	Ischemic stroke	124	Diet high in sodium	2	Percent	2019	0.231097562551041	0.392724594703663	0.0937530741287131
26578	1	Deaths	6	People's Republic of China	1	Male	14	45-49 years	495	Ischemic stroke	124	Diet high in sodium	3	Rate	2019	2.22633563494	3.88558058049	0.8867259043
26579	1	Deaths	6	People's Republic of China	2	Female	14	45-49 years	495	Ischemic stroke	124	Diet high in sodium	3	Rate	2019	0.80112823161	1.66449567025	0.259607556
26580	1	Deaths	6	People's Republic of China	3	Both	14	45-49 years	495	Ischemic stroke	124	Diet high in sodium	3	Rate	2019	1.52795020886	2.68426175137	0.61769951513
26581	1	Deaths	6	People's Republic of China	1	Male	14	45-49 years	495	Ischemic stroke	124	Diet high in sodium	1	Number	2020	1297.26789607587	2450.8100322828	516.794104551375
26582	1	Deaths	6	People's Republic of China	2	Female	14	45-49 years	495	Ischemic stroke	124	Diet high in sodium	1	Number	2020	442.024743163083	898.217885543983	132.576149799984
26583	1	Deaths	6	People's Republic of China	3	Both	14	45-49 years	495	Ischemic stroke	124	Diet high in sodium	1	Number	2020	1739.29263923895	3190.71511041319	673.493229498614
26584	1	Deaths	6	People's Republic of China	1	Male	14	45-49 years	495	Ischemic stroke	124	Diet high in sodium	2	Percent	2020	0.243157380296683	0.415336982363973	0.101110641960415
26585	1	Deaths	6	People's Republic of China	2	Female	14	45-49 years	495	Ischemic stroke	124	Diet high in sodium	2	Percent	2020	0.202316809102437	0.383000119109728	0.0662335070550881
26586	1	Deaths	6	People's Republic of China	3	Both	14	45-49 years	495	Ischemic stroke	124	Diet high in sodium	2	Percent	2020	0.231300064825389	0.394596357382358	0.093638731522433
26587	1	Deaths	6	People's Republic of China	1	Male	14	45-49 years	495	Ischemic stroke	124	Diet high in sodium	3	Rate	2020	2.21920947559	4.19255025347	0.88406903248
26588	1	Deaths	6	People's Republic of China	2	Female	14	45-49 years	495	Ischemic stroke	124	Diet high in sodium	3	Rate	2020	0.78364800691	1.59241460272	0.23503895916
26589	1	Deaths	6	People's Republic of China	3	Both	14	45-49 years	495	Ischemic stroke	124	Diet high in sodium	3	Rate	2020	1.51424101616	2.77786013813	0.58634817926
26590	1	Deaths	6	People's Republic of China	1	Male	14	45-49 years	495	Ischemic stroke	124	Diet high in sodium	1	Number	2021	1238.20257371548	2241.61870512627	505.892485715394
26591	1	Deaths	6	People's Republic of China	2	Female	14	45-49 years	495	Ischemic stroke	124	Diet high in sodium	1	Number	2021	418.010511949565	844.918120943717	128.092385116197
26592	1	Deaths	6	People's Republic of China	3	Both	14	45-49 years	495	Ischemic stroke	124	Diet high in sodium	1	Number	2021	1656.21308566504	2990.13072273096	661.851043558757
26593	1	Deaths	6	People's Republic of China	1	Male	14	45-49 years	495	Ischemic stroke	124	Diet high in sodium	2	Percent	2021	0.243038595567578	0.408008078312669	0.1014196435626
26594	1	Deaths	6	People's Republic of China	2	Female	14	45-49 years	495	Ischemic stroke	124	Diet high in sodium	2	Percent	2021	0.202245256141337	0.387456587606671	0.0648873050662091
26595	1	Deaths	6	People's Republic of China	3	Both	14	45-49 years	495	Ischemic stroke	124	Diet high in sodium	2	Percent	2021	0.231259617359139	0.398656076357528	0.0943501588432892
26596	1	Deaths	6	People's Republic of China	1	Male	14	45-49 years	495	Ischemic stroke	124	Diet high in sodium	3	Rate	2021	2.20865118284	3.99850065705	0.90238872111
26597	1	Deaths	6	People's Republic of China	2	Female	14	45-49 years	495	Ischemic stroke	124	Diet high in sodium	3	Rate	2021	0.77038315485	1.55716344206	0.23607113443
26598	1	Deaths	6	People's Republic of China	3	Both	14	45-49 years	495	Ischemic stroke	124	Diet high in sodium	3	Rate	2021	1.50125965556	2.71037746154	0.59992900569
26599	1	Deaths	6	People's Republic of China	1	Male	15	50-54 years	495	Ischemic stroke	124	Diet high in sodium	1	Number	1990	1854.77882044978	3337.97333176908	704.358932530255
26600	1	Deaths	6	People's Republic of China	2	Female	15	50-54 years	495	Ischemic stroke	124	Diet high in sodium	1	Number	1990	1007.53149406615	1901.75782834065	375.462957290438
26601	1	Deaths	6	People's Republic of China	3	Both	15	50-54 years	495	Ischemic stroke	124	Diet high in sodium	1	Number	1990	2862.31031451594	5100.50913684654	1128.42757289959
26602	1	Deaths	6	People's Republic of China	1	Male	15	50-54 years	495	Ischemic stroke	124	Diet high in sodium	2	Percent	1990	0.244463396969045	0.413406010752736	0.106919226648678
26603	1	Deaths	6	People's Republic of China	2	Female	15	50-54 years	495	Ischemic stroke	124	Diet high in sodium	2	Percent	1990	0.212131295965324	0.383558203527924	0.0768603367505376
26604	1	Deaths	6	People's Republic of China	3	Both	15	50-54 years	495	Ischemic stroke	124	Diet high in sodium	2	Percent	1990	0.231972381903525	0.38822330734052	0.097577758407741
26605	1	Deaths	6	People's Republic of China	1	Male	15	50-54 years	495	Ischemic stroke	124	Diet high in sodium	3	Rate	1990	7.34403310439	13.21677085148	2.78892300302
26606	1	Deaths	6	People's Republic of China	2	Female	15	50-54 years	495	Ischemic stroke	124	Diet high in sodium	3	Rate	1990	4.48683410806	8.46908701089	1.67204699109
26607	1	Deaths	6	People's Republic of China	3	Both	15	50-54 years	495	Ischemic stroke	124	Diet high in sodium	3	Rate	1990	5.99928261152	10.69045365885	2.36513696021
26608	1	Deaths	6	People's Republic of China	1	Male	15	50-54 years	495	Ischemic stroke	124	Diet high in sodium	1	Number	1991	1841.39934988574	3256.4397792377	723.636100220389
26609	1	Deaths	6	People's Republic of China	2	Female	15	50-54 years	495	Ischemic stroke	124	Diet high in sodium	1	Number	1991	978.551951565273	1818.42182194499	349.787550331799
26610	1	Deaths	6	People's Republic of China	3	Both	15	50-54 years	495	Ischemic stroke	124	Diet high in sodium	1	Number	1991	2819.95130145102	4960.42782461965	1154.92481808063
26611	1	Deaths	6	People's Republic of China	1	Male	15	50-54 years	495	Ischemic stroke	124	Diet high in sodium	2	Percent	1991	0.244962562083609	0.412919476940012	0.108392359640477
26612	1	Deaths	6	People's Republic of China	2	Female	15	50-54 years	495	Ischemic stroke	124	Diet high in sodium	2	Percent	1991	0.21257844139913	0.385671225412122	0.0781236148996514
26613	1	Deaths	6	People's Republic of China	3	Both	15	50-54 years	495	Ischemic stroke	124	Diet high in sodium	2	Percent	1991	0.232593646116976	0.391326769462944	0.0990978308352641
26614	1	Deaths	6	People's Republic of China	1	Male	15	50-54 years	495	Ischemic stroke	124	Diet high in sodium	3	Rate	1991	7.29974850695	12.90930803138	2.86866699637
26615	1	Deaths	6	People's Republic of China	2	Female	15	50-54 years	495	Ischemic stroke	124	Diet high in sodium	3	Rate	1991	4.35545735185	8.09365172742	1.55687672508
26616	1	Deaths	6	People's Republic of China	3	Both	15	50-54 years	495	Ischemic stroke	124	Diet high in sodium	3	Rate	1991	5.9127427802	10.40079443629	2.42159266235
26617	1	Deaths	6	People's Republic of China	1	Male	15	50-54 years	495	Ischemic stroke	124	Diet high in sodium	1	Number	1992	1844.98778829851	3229.51122782001	737.549963633312
26618	1	Deaths	6	People's Republic of China	2	Female	15	50-54 years	495	Ischemic stroke	124	Diet high in sodium	1	Number	1992	960.359735602861	1798.14538039024	335.214092949093
26619	1	Deaths	6	People's Republic of China	3	Both	15	50-54 years	495	Ischemic stroke	124	Diet high in sodium	1	Number	1992	2805.34752390137	4909.35727053975	1101.57152312556
26620	1	Deaths	6	People's Republic of China	1	Male	15	50-54 years	495	Ischemic stroke	124	Diet high in sodium	2	Percent	1992	0.245318063655223	0.41284613253551	0.109745303675352
26621	1	Deaths	6	People's Republic of China	2	Female	15	50-54 years	495	Ischemic stroke	124	Diet high in sodium	2	Percent	1992	0.21279921877651	0.385818730736009	0.0791998962271254
26622	1	Deaths	6	People's Republic of China	3	Both	15	50-54 years	495	Ischemic stroke	124	Diet high in sodium	2	Percent	1992	0.233021380280164	0.389716574535332	0.0994778702472181
26623	1	Deaths	6	People's Republic of China	1	Male	15	50-54 years	495	Ischemic stroke	124	Diet high in sodium	3	Rate	1992	7.30653755537	12.78953997484	2.92085212836
26624	1	Deaths	6	People's Republic of China	2	Female	15	50-54 years	495	Ischemic stroke	124	Diet high in sodium	3	Rate	1992	4.25606376749	7.96891114699	1.48558139462
26625	1	Deaths	6	People's Republic of China	3	Both	15	50-54 years	495	Ischemic stroke	124	Diet high in sodium	3	Rate	1992	5.867001239	10.26725029378	2.30378640648
26626	1	Deaths	6	People's Republic of China	1	Male	15	50-54 years	495	Ischemic stroke	124	Diet high in sodium	1	Number	1993	1828.5390756165	3132.42260260999	754.819697256349
26627	1	Deaths	6	People's Republic of China	2	Female	15	50-54 years	495	Ischemic stroke	124	Diet high in sodium	1	Number	1993	958.533833686113	1763.44746276254	325.752660304811
26628	1	Deaths	6	People's Republic of China	3	Both	15	50-54 years	495	Ischemic stroke	124	Diet high in sodium	1	Number	1993	2787.07290930261	4760.04506543848	1129.35470809693
26629	1	Deaths	6	People's Republic of China	1	Male	15	50-54 years	495	Ischemic stroke	124	Diet high in sodium	2	Percent	1993	0.245333949210252	0.414555165808486	0.108368283492539
26630	1	Deaths	6	People's Republic of China	2	Female	15	50-54 years	495	Ischemic stroke	124	Diet high in sodium	2	Percent	1993	0.212364823873571	0.384512777911894	0.0793054618199891
26631	1	Deaths	6	People's Republic of China	3	Both	15	50-54 years	495	Ischemic stroke	124	Diet high in sodium	2	Percent	1993	0.23283470094969	0.392113518312148	0.100108945805674
26632	1	Deaths	6	People's Republic of China	1	Male	15	50-54 years	495	Ischemic stroke	124	Diet high in sodium	3	Rate	1993	7.17118732153	12.28477397779	2.96026129011
26633	1	Deaths	6	People's Republic of China	2	Female	15	50-54 years	495	Ischemic stroke	124	Diet high in sodium	3	Rate	1993	4.20544282973	7.73689694329	1.42919753211
26634	1	Deaths	6	People's Republic of China	3	Both	15	50-54 years	495	Ischemic stroke	124	Diet high in sodium	3	Rate	1993	5.77139938891	9.85697973317	2.33863888182
26635	1	Deaths	6	People's Republic of China	1	Male	15	50-54 years	495	Ischemic stroke	124	Diet high in sodium	1	Number	1994	1784.87249984758	3040.13150451601	734.467091277575
26636	1	Deaths	6	People's Republic of China	2	Female	15	50-54 years	495	Ischemic stroke	124	Diet high in sodium	1	Number	1994	958.749827089431	1804.13085384204	335.177742332863
26637	1	Deaths	6	People's Republic of China	3	Both	15	50-54 years	495	Ischemic stroke	124	Diet high in sodium	1	Number	1994	2743.62232693702	4789.96082699995	1119.19586700913
26638	1	Deaths	6	People's Republic of China	1	Male	15	50-54 years	495	Ischemic stroke	124	Diet high in sodium	2	Percent	1994	0.244955658521908	0.414323817983126	0.107879169664008
26639	1	Deaths	6	People's Republic of China	2	Female	15	50-54 years	495	Ischemic stroke	124	Diet high in sodium	2	Percent	1994	0.211734896411258	0.383738438354804	0.0769374921787795
26640	1	Deaths	6	People's Republic of China	3	Both	15	50-54 years	495	Ischemic stroke	124	Diet high in sodium	2	Percent	1994	0.232272060934242	0.392701437274822	0.100173868480841
26641	1	Deaths	6	People's Republic of China	1	Male	15	50-54 years	495	Ischemic stroke	124	Diet high in sodium	3	Rate	1994	6.95766207299	11.85082277176	2.8630469825
26642	1	Deaths	6	People's Republic of China	2	Female	15	50-54 years	495	Ischemic stroke	124	Diet high in sodium	3	Rate	1994	4.13010979233	7.77184860489	1.44388122602
26643	1	Deaths	6	People's Republic of China	3	Both	15	50-54 years	495	Ischemic stroke	124	Diet high in sodium	3	Rate	1994	5.61446834639	9.8020354987	2.29028963172
26644	1	Deaths	6	People's Republic of China	1	Male	15	50-54 years	495	Ischemic stroke	124	Diet high in sodium	1	Number	1995	1802.98997473584	3201.52613216228	713.634379111123
26645	1	Deaths	6	People's Republic of China	2	Female	15	50-54 years	495	Ischemic stroke	124	Diet high in sodium	1	Number	1995	946.356000787665	1759.19638693601	315.748739432443
26646	1	Deaths	6	People's Republic of China	3	Both	15	50-54 years	495	Ischemic stroke	124	Diet high in sodium	1	Number	1995	2749.34597552351	4785.13899882629	1117.39816495344
26647	1	Deaths	6	People's Republic of China	1	Male	15	50-54 years	495	Ischemic stroke	124	Diet high in sodium	2	Percent	1995	0.244862047031836	0.416878983268185	0.107903195097514
26648	1	Deaths	6	People's Republic of China	2	Female	15	50-54 years	495	Ischemic stroke	124	Diet high in sodium	2	Percent	1995	0.211083673065843	0.384600633650347	0.0761334717675587
26649	1	Deaths	6	People's Republic of China	3	Both	15	50-54 years	495	Ischemic stroke	124	Diet high in sodium	2	Percent	1995	0.2320932311727	0.394730836082841	0.10047520493645
26650	1	Deaths	6	People's Republic of China	1	Male	15	50-54 years	495	Ischemic stroke	124	Diet high in sodium	3	Rate	1995	6.92585840537	12.29808095616	2.74129680818
26651	1	Deaths	6	People's Republic of China	2	Female	15	50-54 years	495	Ischemic stroke	124	Diet high in sodium	3	Rate	1995	3.99467923156	7.42577345658	1.33281231455
26652	1	Deaths	6	People's Republic of China	3	Both	15	50-54 years	495	Ischemic stroke	124	Diet high in sodium	3	Rate	1995	5.52930859721	9.62356518263	2.24723964717
26653	1	Deaths	6	People's Republic of China	1	Male	15	50-54 years	495	Ischemic stroke	124	Diet high in sodium	1	Number	1996	1831.70912009579	3182.40059444189	738.342122122496
26654	1	Deaths	6	People's Republic of China	2	Female	15	50-54 years	495	Ischemic stroke	124	Diet high in sodium	1	Number	1996	953.382627528435	1815.30866454798	311.656076463561
26655	1	Deaths	6	People's Republic of China	3	Both	15	50-54 years	495	Ischemic stroke	124	Diet high in sodium	1	Number	1996	2785.09174762423	4860.50244678857	1107.32850040365
26656	1	Deaths	6	People's Republic of China	1	Male	15	50-54 years	495	Ischemic stroke	124	Diet high in sodium	2	Percent	1996	0.244665086146001	0.418479349974043	0.106159962128013
26657	1	Deaths	6	People's Republic of China	2	Female	15	50-54 years	495	Ischemic stroke	124	Diet high in sodium	2	Percent	1996	0.210492136698431	0.382981944246758	0.0756418705497005
26658	1	Deaths	6	People's Republic of China	3	Both	15	50-54 years	495	Ischemic stroke	124	Diet high in sodium	2	Percent	1996	0.23174741066032	0.397437228689938	0.0984297362493303
26659	1	Deaths	6	People's Republic of China	1	Male	15	50-54 years	495	Ischemic stroke	124	Diet high in sodium	3	Rate	1996	6.79215087164	11.8006427627	2.73784250639
26660	1	Deaths	6	People's Republic of China	2	Female	15	50-54 years	495	Ischemic stroke	124	Diet high in sodium	3	Rate	1996	3.86147552439	7.35252539217	1.26229729444
26661	1	Deaths	6	People's Republic of China	3	Both	15	50-54 years	495	Ischemic stroke	124	Diet high in sodium	3	Rate	1996	5.39144402165	9.40907131024	2.14359172498
26662	1	Deaths	6	People's Republic of China	1	Male	15	50-54 years	495	Ischemic stroke	124	Diet high in sodium	1	Number	1997	1858.93517940009	3332.67823514454	787.43062170902
26663	1	Deaths	6	People's Republic of China	2	Female	15	50-54 years	495	Ischemic stroke	124	Diet high in sodium	1	Number	1997	955.725613974459	1782.72228299413	320.044063239393
26664	1	Deaths	6	People's Republic of China	3	Both	15	50-54 years	495	Ischemic stroke	124	Diet high in sodium	1	Number	1997	2814.66079337455	5025.39377684375	1193.59318951702
26665	1	Deaths	6	People's Republic of China	1	Male	15	50-54 years	495	Ischemic stroke	124	Diet high in sodium	2	Percent	1997	0.244408748551779	0.418948320794128	0.105579965437344
26666	1	Deaths	6	People's Republic of China	2	Female	15	50-54 years	495	Ischemic stroke	124	Diet high in sodium	2	Percent	1997	0.20983572522947	0.38209502184884	0.0729063946559649
26667	1	Deaths	6	People's Republic of China	3	Both	15	50-54 years	495	Ischemic stroke	124	Diet high in sodium	2	Percent	1997	0.231397974491032	0.398898376373141	0.0982896837969686
26668	1	Deaths	6	People's Republic of China	1	Male	15	50-54 years	495	Ischemic stroke	124	Diet high in sodium	3	Rate	1997	6.59014949083	11.81474643	2.79153655718
26669	1	Deaths	6	People's Republic of China	2	Female	15	50-54 years	495	Ischemic stroke	124	Diet high in sodium	3	Rate	1997	3.68347446693	6.87081303988	1.23348596919
26670	1	Deaths	6	People's Republic of China	3	Both	15	50-54 years	495	Ischemic stroke	124	Diet high in sodium	3	Rate	1997	5.19750341362	9.27980429167	2.20406831672
26671	1	Deaths	6	People's Republic of China	1	Male	15	50-54 years	495	Ischemic stroke	124	Diet high in sodium	1	Number	1998	1891.77291758344	3227.37985293872	780.042379354788
26672	1	Deaths	6	People's Republic of China	2	Female	15	50-54 years	495	Ischemic stroke	124	Diet high in sodium	1	Number	1998	983.989004180933	1844.05791724731	347.620294731342
26673	1	Deaths	6	People's Republic of China	3	Both	15	50-54 years	495	Ischemic stroke	124	Diet high in sodium	1	Number	1998	2875.76192176437	4966.71055631231	1176.68455105174
26674	1	Deaths	6	People's Republic of China	1	Male	15	50-54 years	495	Ischemic stroke	124	Diet high in sodium	2	Percent	1998	0.244007941381202	0.416877747406119	0.104283120746128
26675	1	Deaths	6	People's Republic of China	2	Female	15	50-54 years	495	Ischemic stroke	124	Diet high in sodium	2	Percent	1998	0.209252455387174	0.383010639386305	0.0732625637499266
26676	1	Deaths	6	People's Republic of China	3	Both	15	50-54 years	495	Ischemic stroke	124	Diet high in sodium	2	Percent	1998	0.23090513011251	0.398790342475912	0.0979619723570091
26677	1	Deaths	6	People's Republic of China	1	Male	15	50-54 years	495	Ischemic stroke	124	Diet high in sodium	3	Rate	1998	6.47790077231	11.05135095632	2.67105902864
26678	1	Deaths	6	People's Republic of China	2	Female	15	50-54 years	495	Ischemic stroke	124	Diet high in sodium	3	Rate	1998	3.64694636702	6.83460922155	1.28838083107
26679	1	Deaths	6	People's Republic of China	3	Both	15	50-54 years	495	Ischemic stroke	124	Diet high in sodium	3	Rate	1998	5.11841093534	8.83997574058	2.09431630204
26680	1	Deaths	6	People's Republic of China	1	Male	15	50-54 years	495	Ischemic stroke	124	Diet high in sodium	1	Number	1999	2042.69463303717	3571.16414795809	840.835711540884
26681	1	Deaths	6	People's Republic of China	2	Female	15	50-54 years	495	Ischemic stroke	124	Diet high in sodium	1	Number	1999	1065.59755629513	1965.97817908444	344.117200078727
26682	1	Deaths	6	People's Republic of China	3	Both	15	50-54 years	495	Ischemic stroke	124	Diet high in sodium	1	Number	1999	3108.2921893323	5390.89706538939	1233.82233685987
26683	1	Deaths	6	People's Republic of China	1	Male	15	50-54 years	495	Ischemic stroke	124	Diet high in sodium	2	Percent	1999	0.243625780251989	0.41967871202054	0.102738845530155
26684	1	Deaths	6	People's Republic of China	2	Female	15	50-54 years	495	Ischemic stroke	124	Diet high in sodium	2	Percent	1999	0.208549218123005	0.381828561142445	0.072633444979485
26685	1	Deaths	6	People's Republic of China	3	Both	15	50-54 years	495	Ischemic stroke	124	Diet high in sodium	2	Percent	1999	0.230351450913909	0.40096071191586	0.0968254839152348
26686	1	Deaths	6	People's Republic of China	1	Male	15	50-54 years	495	Ischemic stroke	124	Diet high in sodium	3	Rate	1999	6.41546042012	11.21590171845	2.64080011763
26687	1	Deaths	6	People's Republic of China	2	Female	15	50-54 years	495	Ischemic stroke	124	Diet high in sodium	3	Rate	1999	3.62525629216	6.68843009433	1.17071687848
26688	1	Deaths	6	People's Republic of China	3	Both	15	50-54 years	495	Ischemic stroke	124	Diet high in sodium	3	Rate	1999	5.07609670817	8.80377814597	2.01493332065
26689	1	Deaths	6	People's Republic of China	1	Male	15	50-54 years	495	Ischemic stroke	124	Diet high in sodium	1	Number	2000	2168.91775562612	3679.99754110766	937.21055499195
26690	1	Deaths	6	People's Republic of China	2	Female	15	50-54 years	495	Ischemic stroke	124	Diet high in sodium	1	Number	2000	1138.16061777272	2133.66250216875	385.517000417957
26691	1	Deaths	6	People's Republic of China	3	Both	15	50-54 years	495	Ischemic stroke	124	Diet high in sodium	1	Number	2000	3307.07837339884	5782.61295039319	1358.08427789281
26692	1	Deaths	6	People's Republic of China	1	Male	15	50-54 years	495	Ischemic stroke	124	Diet high in sodium	2	Percent	2000	0.243413914057434	0.416182301621284	0.102326918556581
26693	1	Deaths	6	People's Republic of China	2	Female	15	50-54 years	495	Ischemic stroke	124	Diet high in sodium	2	Percent	2000	0.208043987375602	0.382528475206971	0.0703274971086763
26694	1	Deaths	6	People's Republic of China	3	Both	15	50-54 years	495	Ischemic stroke	124	Diet high in sodium	2	Percent	2000	0.229975718268243	0.397881815632981	0.096040225601098
26695	1	Deaths	6	People's Republic of China	1	Male	15	50-54 years	495	Ischemic stroke	124	Diet high in sodium	3	Rate	2000	6.56228678928	11.13421621725	2.83562824263
26696	1	Deaths	6	People's Republic of China	2	Female	15	50-54 years	495	Ischemic stroke	124	Diet high in sodium	3	Rate	2000	3.70496814624	6.94555011123	1.25494432339
26697	1	Deaths	6	People's Republic of China	3	Both	15	50-54 years	495	Ischemic stroke	124	Diet high in sodium	3	Rate	2000	5.18585765857	9.06776443418	2.12962347979
26698	1	Deaths	6	People's Republic of China	1	Male	15	50-54 years	495	Ischemic stroke	124	Diet high in sodium	1	Number	2001	2292.21121164331	3897.69146973319	935.505924692565
26699	1	Deaths	6	People's Republic of China	2	Female	15	50-54 years	495	Ischemic stroke	124	Diet high in sodium	1	Number	2001	1208.94570583275	2250.13862839608	409.559962036326
26700	1	Deaths	6	People's Republic of China	3	Both	15	50-54 years	495	Ischemic stroke	124	Diet high in sodium	1	Number	2001	3501.15691747606	6000.67798790006	1447.51155456428
26701	1	Deaths	6	People's Republic of China	1	Male	15	50-54 years	495	Ischemic stroke	124	Diet high in sodium	2	Percent	2001	0.243057831200774	0.41532494062965	0.102605750797316
26702	1	Deaths	6	People's Republic of China	2	Female	15	50-54 years	495	Ischemic stroke	124	Diet high in sodium	2	Percent	2001	0.207927346955171	0.385835036139182	0.070872927973131
26703	1	Deaths	6	People's Republic of China	3	Both	15	50-54 years	495	Ischemic stroke	124	Diet high in sodium	2	Percent	2001	0.229582492638501	0.398657514277644	0.0955033429668514
26704	1	Deaths	6	People's Republic of China	1	Male	15	50-54 years	495	Ischemic stroke	124	Diet high in sodium	3	Rate	2001	6.5734043189	11.17746122641	2.68276267671
26705	1	Deaths	6	People's Republic of China	2	Female	15	50-54 years	495	Ischemic stroke	124	Diet high in sodium	3	Rate	2001	3.69554923741	6.87830566097	1.25195779932
26706	1	Deaths	6	People's Republic of China	3	Both	15	50-54 years	495	Ischemic stroke	124	Diet high in sodium	3	Rate	2001	5.18041015989	8.87877177386	2.14177877215
26707	1	Deaths	6	People's Republic of China	1	Male	15	50-54 years	495	Ischemic stroke	124	Diet high in sodium	1	Number	2002	2427.83196861658	4115.83502476536	986.496446073428
26708	1	Deaths	6	People's Republic of China	2	Female	15	50-54 years	495	Ischemic stroke	124	Diet high in sodium	1	Number	2002	1282.91949189073	2490.5263554107	419.869589083913
26709	1	Deaths	6	People's Republic of China	3	Both	15	50-54 years	495	Ischemic stroke	124	Diet high in sodium	1	Number	2002	3710.7514605073	6394.32927835196	1487.51813115884
26710	1	Deaths	6	People's Republic of China	1	Male	15	50-54 years	495	Ischemic stroke	124	Diet high in sodium	2	Percent	2002	0.242640828061996	0.413619041405846	0.102848210880199
26711	1	Deaths	6	People's Republic of China	2	Female	15	50-54 years	495	Ischemic stroke	124	Diet high in sodium	2	Percent	2002	0.207670999244801	0.387182002732781	0.0709180101881763
26712	1	Deaths	6	People's Republic of China	3	Both	15	50-54 years	495	Ischemic stroke	124	Diet high in sodium	2	Percent	2002	0.229301763044448	0.398049807439414	0.095165130740225
26713	1	Deaths	6	People's Republic of China	1	Male	15	50-54 years	495	Ischemic stroke	124	Diet high in sodium	3	Rate	2002	6.64192511117	11.25986821073	2.69880107106
26714	1	Deaths	6	People's Republic of China	2	Female	15	50-54 years	495	Ischemic stroke	124	Diet high in sodium	3	Rate	2002	3.70743412871	7.19722669026	1.2133566089
26715	1	Deaths	6	People's Republic of China	3	Both	15	50-54 years	495	Ischemic stroke	124	Diet high in sodium	3	Rate	2002	5.2148709973	8.98621280778	2.09047014943
26716	1	Deaths	6	People's Republic of China	1	Male	15	50-54 years	495	Ischemic stroke	124	Diet high in sodium	1	Number	2003	2583.863470132	4347.12040178884	1055.06361049906
26717	1	Deaths	6	People's Republic of China	2	Female	15	50-54 years	495	Ischemic stroke	124	Diet high in sodium	1	Number	2003	1381.22051994199	2577.37351916124	466.842640202079
26718	1	Deaths	6	People's Republic of China	3	Both	15	50-54 years	495	Ischemic stroke	124	Diet high in sodium	1	Number	2003	3965.08399007399	6941.1776144393	1559.59925437571
26719	1	Deaths	6	People's Republic of China	1	Male	15	50-54 years	495	Ischemic stroke	124	Diet high in sodium	2	Percent	2003	0.242663921597478	0.411602128393558	0.102778447615464
26720	1	Deaths	6	People's Republic of China	2	Female	15	50-54 years	495	Ischemic stroke	124	Diet high in sodium	2	Percent	2003	0.207692805927739	0.384597079024833	0.0700713693406812
26721	1	Deaths	6	People's Republic of China	3	Both	15	50-54 years	495	Ischemic stroke	124	Diet high in sodium	2	Percent	2003	0.229263482149394	0.397288391945792	0.0952939530601453
26722	1	Deaths	6	People's Republic of China	1	Male	15	50-54 years	495	Ischemic stroke	124	Diet high in sodium	3	Rate	2003	6.635780637	11.16411053538	2.70957454149
26723	1	Deaths	6	People's Republic of China	2	Female	15	50-54 years	495	Ischemic stroke	124	Diet high in sodium	3	Rate	2003	3.71318583674	6.92884786257	1.25503021028
26724	1	Deaths	6	People's Republic of China	3	Both	15	50-54 years	495	Ischemic stroke	124	Diet high in sodium	3	Rate	2003	5.20789152401	9.11680563523	2.04843674385
26725	1	Deaths	6	People's Republic of China	1	Male	15	50-54 years	495	Ischemic stroke	124	Diet high in sodium	1	Number	2004	2690.02448929184	4532.00609739773	1119.23268065782
26726	1	Deaths	6	People's Republic of China	2	Female	15	50-54 years	495	Ischemic stroke	124	Diet high in sodium	1	Number	2004	1427.51912847014	2748.61306969416	466.868676475227
26727	1	Deaths	6	People's Republic of China	3	Both	15	50-54 years	495	Ischemic stroke	124	Diet high in sodium	1	Number	2004	4117.54361776198	7284.75273381406	1656.07089400253
26728	1	Deaths	6	People's Republic of China	1	Male	15	50-54 years	495	Ischemic stroke	124	Diet high in sodium	2	Percent	2004	0.242639959151113	0.408707018015194	0.100354601906929
26729	1	Deaths	6	People's Republic of China	2	Female	15	50-54 years	495	Ischemic stroke	124	Diet high in sodium	2	Percent	2004	0.207895560903028	0.387057003176609	0.0704231511102992
26730	1	Deaths	6	People's Republic of China	3	Both	15	50-54 years	495	Ischemic stroke	124	Diet high in sodium	2	Percent	2004	0.229333204076866	0.399511499259055	0.0937103636934435
26731	1	Deaths	6	People's Republic of China	1	Male	15	50-54 years	495	Ischemic stroke	124	Diet high in sodium	3	Rate	2004	6.67191216641	11.24047262017	2.77596808834
26732	1	Deaths	6	People's Republic of China	2	Female	15	50-54 years	495	Ischemic stroke	124	Diet high in sodium	3	Rate	2004	3.67771203778	7.08124127517	1.20279197476
26733	1	Deaths	6	People's Republic of China	3	Both	15	50-54 years	495	Ischemic stroke	124	Diet high in sodium	3	Rate	2004	5.2032510102	9.2055848195	2.09274104955
26734	1	Deaths	6	People's Republic of China	1	Male	15	50-54 years	495	Ischemic stroke	124	Diet high in sodium	1	Number	2005	2867.39746564278	4832.17383582399	1178.32881732756
26735	1	Deaths	6	People's Republic of China	2	Female	15	50-54 years	495	Ischemic stroke	124	Diet high in sodium	1	Number	2005	1470.43725603551	2745.6472312689	490.376871364714
26736	1	Deaths	6	People's Republic of China	3	Both	15	50-54 years	495	Ischemic stroke	124	Diet high in sodium	1	Number	2005	4337.83472167829	7505.03961909253	1721.97266044685
26737	1	Deaths	6	People's Republic of China	1	Male	15	50-54 years	495	Ischemic stroke	124	Diet high in sodium	2	Percent	2005	0.24277564179113	0.408062069387184	0.0998176257424744
26738	1	Deaths	6	People's Republic of China	2	Female	15	50-54 years	495	Ischemic stroke	124	Diet high in sodium	2	Percent	2005	0.208527849179191	0.388075489576104	0.0712839215804321
26739	1	Deaths	6	People's Republic of China	3	Both	15	50-54 years	495	Ischemic stroke	124	Diet high in sodium	2	Percent	2005	0.229956963147183	0.39907453180162	0.0939500076595298
26740	1	Deaths	6	People's Republic of China	1	Male	15	50-54 years	495	Ischemic stroke	124	Diet high in sodium	3	Rate	2005	6.66434678167	11.23083999937	2.73864783505
26741	1	Deaths	6	People's Republic of China	2	Female	15	50-54 years	495	Ischemic stroke	124	Diet high in sodium	3	Rate	2005	3.55029900318	6.62923126318	1.18399102746
26742	1	Deaths	6	People's Republic of China	3	Both	15	50-54 years	495	Ischemic stroke	124	Diet high in sodium	3	Rate	2005	5.13698441314	8.88767646002	2.03920787308
26743	1	Deaths	6	People's Republic of China	1	Male	15	50-54 years	495	Ischemic stroke	124	Diet high in sodium	1	Number	2006	2917.24384519825	5083.90205756517	1172.8492699499
26744	1	Deaths	6	People's Republic of China	2	Female	15	50-54 years	495	Ischemic stroke	124	Diet high in sodium	1	Number	2006	1436.65656034396	2819.76643406527	502.862600998517
26745	1	Deaths	6	People's Republic of China	3	Both	15	50-54 years	495	Ischemic stroke	124	Diet high in sodium	1	Number	2006	4353.90040554221	7713.70286212904	1699.84556073582
26746	1	Deaths	6	People's Republic of China	1	Male	15	50-54 years	495	Ischemic stroke	124	Diet high in sodium	2	Percent	2006	0.243059584474308	0.411895066370365	0.0989728748961987
26747	1	Deaths	6	People's Republic of China	2	Female	15	50-54 years	495	Ischemic stroke	124	Diet high in sodium	2	Percent	2006	0.208896136131293	0.389211492024322	0.0727416452841374
26748	1	Deaths	6	People's Republic of China	3	Both	15	50-54 years	495	Ischemic stroke	124	Diet high in sodium	2	Percent	2006	0.230608951849714	0.398482223543478	0.0933222382442065
26749	1	Deaths	6	People's Republic of China	1	Male	15	50-54 years	495	Ischemic stroke	124	Diet high in sodium	3	Rate	2006	6.57643886726	11.46080782508	2.64399273205
26750	1	Deaths	6	People's Republic of China	2	Female	15	50-54 years	495	Ischemic stroke	124	Diet high in sodium	3	Rate	2006	3.37586685346	6.62590928272	1.18163048387
26751	1	Deaths	6	People's Republic of China	3	Both	15	50-54 years	495	Ischemic stroke	124	Diet high in sodium	3	Rate	2006	5.00933758991	8.87492549335	1.95574070863
26752	1	Deaths	6	People's Republic of China	1	Male	15	50-54 years	495	Ischemic stroke	124	Diet high in sodium	1	Number	2007	2878.67527094209	4961.75674476916	1187.61265121223
26753	1	Deaths	6	People's Republic of China	2	Female	15	50-54 years	495	Ischemic stroke	124	Diet high in sodium	1	Number	2007	1364.77977902541	2581.74326841116	481.421751174868
26754	1	Deaths	6	People's Republic of China	3	Both	15	50-54 years	495	Ischemic stroke	124	Diet high in sodium	1	Number	2007	4243.45504996751	7474.67405124558	1705.18969273655
26755	1	Deaths	6	People's Republic of China	1	Male	15	50-54 years	495	Ischemic stroke	124	Diet high in sodium	2	Percent	2007	0.2432069793916	0.4131633410787	0.0998183625455854
26756	1	Deaths	6	People's Republic of China	2	Female	15	50-54 years	495	Ischemic stroke	124	Diet high in sodium	2	Percent	2007	0.208958670943896	0.392614601321207	0.0739213156933338
26757	1	Deaths	6	People's Republic of China	3	Both	15	50-54 years	495	Ischemic stroke	124	Diet high in sodium	2	Percent	2007	0.231091976810836	0.398860286893521	0.093900367079274
26758	1	Deaths	6	People's Republic of China	1	Male	15	50-54 years	495	Ischemic stroke	124	Diet high in sodium	3	Rate	2007	6.41732491363	11.06106183457	2.64750120699
26759	1	Deaths	6	People's Republic of China	2	Female	15	50-54 years	495	Ischemic stroke	124	Diet high in sodium	3	Rate	2007	3.18261554719	6.02052901953	1.12265756981
26760	1	Deaths	6	People's Republic of China	3	Both	15	50-54 years	495	Ischemic stroke	124	Diet high in sodium	3	Rate	2007	4.8363862055	8.51909824574	1.94345310852
26761	1	Deaths	6	People's Republic of China	1	Male	15	50-54 years	495	Ischemic stroke	124	Diet high in sodium	1	Number	2008	2758.81663364993	4753.3142297766	1097.29045698382
26762	1	Deaths	6	People's Republic of China	2	Female	15	50-54 years	495	Ischemic stroke	124	Diet high in sodium	1	Number	2008	1225.07389957527	2286.32479726446	420.645138085302
26763	1	Deaths	6	People's Republic of China	3	Both	15	50-54 years	495	Ischemic stroke	124	Diet high in sodium	1	Number	2008	3983.89053322519	6982.49246704534	1582.48025572167
26764	1	Deaths	6	People's Republic of China	1	Male	15	50-54 years	495	Ischemic stroke	124	Diet high in sodium	2	Percent	2008	0.243269674742052	0.412419417559511	0.0995573318066126
26765	1	Deaths	6	People's Republic of China	2	Female	15	50-54 years	495	Ischemic stroke	124	Diet high in sodium	2	Percent	2008	0.208991073598674	0.391748045779098	0.073903833141026
26766	1	Deaths	6	People's Republic of China	3	Both	15	50-54 years	495	Ischemic stroke	124	Diet high in sodium	2	Percent	2008	0.231613731042163	0.398081948650365	0.0933887292287179
26767	1	Deaths	6	People's Republic of China	1	Male	15	50-54 years	495	Ischemic stroke	124	Diet high in sodium	3	Rate	2008	6.26950119414	10.80206233215	2.49362851683
26768	1	Deaths	6	People's Republic of China	2	Female	15	50-54 years	495	Ischemic stroke	124	Diet high in sodium	3	Rate	2008	2.92112299951	5.45161883862	1.00300576799
26769	1	Deaths	6	People's Republic of China	3	Both	15	50-54 years	495	Ischemic stroke	124	Diet high in sodium	3	Rate	2008	4.63554515632	8.12463567076	1.84133038375
26770	1	Deaths	6	People's Republic of China	1	Male	15	50-54 years	495	Ischemic stroke	124	Diet high in sodium	1	Number	2009	2495.62227599456	4328.05292720403	1008.78535803095
26771	1	Deaths	6	People's Republic of China	2	Female	15	50-54 years	495	Ischemic stroke	124	Diet high in sodium	1	Number	2009	1055.45029144305	1993.1864469152	346.920285442733
26772	1	Deaths	6	People's Republic of China	3	Both	15	50-54 years	495	Ischemic stroke	124	Diet high in sodium	1	Number	2009	3551.07256743761	6207.27953721659	1379.72128025337
26773	1	Deaths	6	People's Republic of China	1	Male	15	50-54 years	495	Ischemic stroke	124	Diet high in sodium	2	Percent	2009	0.243433085778649	0.411464134909816	0.0992303422340523
26774	1	Deaths	6	People's Republic of China	2	Female	15	50-54 years	495	Ischemic stroke	124	Diet high in sodium	2	Percent	2009	0.208786967520213	0.387387271453859	0.0722579206552451
26775	1	Deaths	6	People's Republic of China	3	Both	15	50-54 years	495	Ischemic stroke	124	Diet high in sodium	2	Percent	2009	0.232016342355053	0.398858431012243	0.0923219906878562
26776	1	Deaths	6	People's Republic of China	1	Male	15	50-54 years	495	Ischemic stroke	124	Diet high in sodium	3	Rate	2009	5.89630312405	10.22571093438	2.38341527693
26777	1	Deaths	6	People's Republic of China	2	Female	15	50-54 years	495	Ischemic stroke	124	Diet high in sodium	3	Rate	2009	2.62111452379	4.94989672843	0.86154488387
26778	1	Deaths	6	People's Republic of China	3	Both	15	50-54 years	495	Ischemic stroke	124	Diet high in sodium	3	Rate	2009	4.29951304792	7.51555448545	1.67051771945
26779	1	Deaths	6	People's Republic of China	1	Male	15	50-54 years	495	Ischemic stroke	124	Diet high in sodium	1	Number	2010	2328.7116590895	3885.53886768605	951.773792791746
26780	1	Deaths	6	People's Republic of China	2	Female	15	50-54 years	495	Ischemic stroke	124	Diet high in sodium	1	Number	2010	949.654669594036	1818.98497127694	316.628003618527
26781	1	Deaths	6	People's Republic of China	3	Both	15	50-54 years	495	Ischemic stroke	124	Diet high in sodium	1	Number	2010	3278.36632868353	5566.6568776573	1308.56134141916
26782	1	Deaths	6	People's Republic of China	1	Male	15	50-54 years	495	Ischemic stroke	124	Diet high in sodium	2	Percent	2010	0.243378076954114	0.41432407962285	0.0988214248002215
26783	1	Deaths	6	People's Republic of China	2	Female	15	50-54 years	495	Ischemic stroke	124	Diet high in sodium	2	Percent	2010	0.208910630352449	0.386723143475444	0.0713219447128492
26784	1	Deaths	6	People's Republic of China	3	Both	15	50-54 years	495	Ischemic stroke	124	Diet high in sodium	2	Percent	2010	0.232289144126415	0.401861345441126	0.0930586979297902
26785	1	Deaths	6	People's Republic of China	1	Male	15	50-54 years	495	Ischemic stroke	124	Diet high in sodium	3	Rate	2010	5.72525861587	9.55279920238	2.33998532462
26786	1	Deaths	6	People's Republic of China	2	Female	15	50-54 years	495	Ischemic stroke	124	Diet high in sodium	3	Rate	2010	2.45344901804	4.6993786631	0.8180138417
26787	1	Deaths	6	People's Republic of China	3	Both	15	50-54 years	495	Ischemic stroke	124	Diet high in sodium	3	Rate	2010	4.12989887247	7.01255676077	1.64845092545
26788	1	Deaths	6	People's Republic of China	1	Male	15	50-54 years	495	Ischemic stroke	124	Diet high in sodium	1	Number	2011	2297.23501237154	3984.88052164041	885.662240794246
26789	1	Deaths	6	People's Republic of China	2	Female	15	50-54 years	495	Ischemic stroke	124	Diet high in sodium	1	Number	2011	906.172156774634	1696.82121444663	312.962119948622
26790	1	Deaths	6	People's Republic of China	3	Both	15	50-54 years	495	Ischemic stroke	124	Diet high in sodium	1	Number	2011	3203.40716914617	5621.67428645863	1255.34391546854
26791	1	Deaths	6	People's Republic of China	1	Male	15	50-54 years	495	Ischemic stroke	124	Diet high in sodium	2	Percent	2011	0.243334061560184	0.413658752441032	0.0976747883597971
26792	1	Deaths	6	People's Republic of China	2	Female	15	50-54 years	495	Ischemic stroke	124	Diet high in sodium	2	Percent	2011	0.208967905287732	0.380387364723612	0.0692962498673449
26793	1	Deaths	6	People's Republic of China	3	Both	15	50-54 years	495	Ischemic stroke	124	Diet high in sodium	2	Percent	2011	0.23257432896418	0.40207958612168	0.0925783502629604
26794	1	Deaths	6	People's Republic of China	1	Male	15	50-54 years	495	Ischemic stroke	124	Diet high in sodium	3	Rate	2011	5.74542341915	9.96625323411	2.21505616635
26795	1	Deaths	6	People's Republic of China	2	Female	15	50-54 years	495	Ischemic stroke	124	Diet high in sodium	3	Rate	2011	2.37288081933	4.44325560379	0.81951515068
26796	1	Deaths	6	People's Republic of China	3	Both	15	50-54 years	495	Ischemic stroke	124	Diet high in sodium	3	Rate	2011	4.09787335249	7.19137719262	1.60586528898
26797	1	Deaths	6	People's Republic of China	1	Male	15	50-54 years	495	Ischemic stroke	124	Diet high in sodium	1	Number	2012	2339.69386357232	4145.18508693506	942.526574531815
26798	1	Deaths	6	People's Republic of China	2	Female	15	50-54 years	495	Ischemic stroke	124	Diet high in sodium	1	Number	2012	916.614787626752	1726.06916664935	302.095626339055
26799	1	Deaths	6	People's Republic of China	3	Both	15	50-54 years	495	Ischemic stroke	124	Diet high in sodium	1	Number	2012	3256.30865119907	5762.38107652741	1264.51197915615
26800	1	Deaths	6	People's Republic of China	1	Male	15	50-54 years	495	Ischemic stroke	124	Diet high in sodium	2	Percent	2012	0.243268052315833	0.414026824460666	0.0975440964219899
26801	1	Deaths	6	People's Republic of China	2	Female	15	50-54 years	495	Ischemic stroke	124	Diet high in sodium	2	Percent	2012	0.208807841098684	0.379574249005036	0.0674358052038546
26802	1	Deaths	6	People's Republic of China	3	Both	15	50-54 years	495	Ischemic stroke	124	Diet high in sodium	2	Percent	2012	0.23254676789855	0.402147299405778	0.0926672034062374
26803	1	Deaths	6	People's Republic of China	1	Male	15	50-54 years	495	Ischemic stroke	124	Diet high in sodium	3	Rate	2012	5.70540917739	10.10815021794	2.29837751511
26804	1	Deaths	6	People's Republic of China	2	Female	15	50-54 years	495	Ischemic stroke	124	Diet high in sodium	3	Rate	2012	2.32622108732	4.38048627169	0.76667017144
26805	1	Deaths	6	People's Republic of China	3	Both	15	50-54 years	495	Ischemic stroke	124	Diet high in sodium	3	Rate	2012	4.0495336544	7.16607625333	1.57254252115
26806	1	Deaths	6	People's Republic of China	1	Male	15	50-54 years	495	Ischemic stroke	124	Diet high in sodium	1	Number	2013	2429.52264039998	4153.38274785539	1024.69896341149
26807	1	Deaths	6	People's Republic of China	2	Female	15	50-54 years	495	Ischemic stroke	124	Diet high in sodium	1	Number	2013	942.418741008529	1794.01550876479	297.811712391824
26808	1	Deaths	6	People's Republic of China	3	Both	15	50-54 years	495	Ischemic stroke	124	Diet high in sodium	1	Number	2013	3371.9413814085	5879.8069167298	1347.77821717788
26809	1	Deaths	6	People's Republic of China	1	Male	15	50-54 years	495	Ischemic stroke	124	Diet high in sodium	2	Percent	2013	0.243135689249521	0.416184562413089	0.0975527155888225
26810	1	Deaths	6	People's Republic of China	2	Female	15	50-54 years	495	Ischemic stroke	124	Diet high in sodium	2	Percent	2013	0.208832281746431	0.376969412348374	0.0689159844976199
26811	1	Deaths	6	People's Republic of China	3	Both	15	50-54 years	495	Ischemic stroke	124	Diet high in sodium	2	Percent	2013	0.232487913605448	0.403706553718053	0.0928970480475748
26812	1	Deaths	6	People's Republic of China	1	Male	15	50-54 years	495	Ischemic stroke	124	Diet high in sodium	3	Rate	2013	5.50025989	9.40295190337	2.31984280124
26813	1	Deaths	6	People's Republic of China	2	Female	15	50-54 years	495	Ischemic stroke	124	Diet high in sodium	3	Rate	2013	2.20314639733	4.19397305349	0.69621153813
26814	1	Deaths	6	People's Republic of China	3	Both	15	50-54 years	495	Ischemic stroke	124	Diet high in sodium	3	Rate	2013	3.87815324348	6.76251146916	1.55011308715
26815	1	Deaths	6	People's Republic of China	1	Male	15	50-54 years	495	Ischemic stroke	124	Diet high in sodium	1	Number	2014	2596.3262999959	4400.08028187104	1057.44181053365
26816	1	Deaths	6	People's Republic of China	2	Female	15	50-54 years	495	Ischemic stroke	124	Diet high in sodium	1	Number	2014	1015.74140757122	1890.86296070148	317.508403353567
26817	1	Deaths	6	People's Republic of China	3	Both	15	50-54 years	495	Ischemic stroke	124	Diet high in sodium	1	Number	2014	3612.06770756712	6181.19618512932	1459.71424018915
26818	1	Deaths	6	People's Republic of China	1	Male	15	50-54 years	495	Ischemic stroke	124	Diet high in sodium	2	Percent	2014	0.243040298837297	0.417988544843839	0.099082749474092
26819	1	Deaths	6	People's Republic of China	2	Female	15	50-54 years	495	Ischemic stroke	124	Diet high in sodium	2	Percent	2014	0.208823698697016	0.377505266268785	0.0695955415220902
26820	1	Deaths	6	People's Republic of China	3	Both	15	50-54 years	495	Ischemic stroke	124	Diet high in sodium	2	Percent	2014	0.232303247278749	0.403010818381587	0.0929547841188556
26821	1	Deaths	6	People's Republic of China	1	Male	15	50-54 years	495	Ischemic stroke	124	Diet high in sodium	3	Rate	2014	5.35500520914	9.07530491452	2.18100721923
26822	1	Deaths	6	People's Republic of China	2	Female	15	50-54 years	495	Ischemic stroke	124	Diet high in sodium	3	Rate	2014	2.14867127685	3.99987920334	0.67164849376
26823	1	Deaths	6	People's Republic of China	3	Both	15	50-54 years	495	Ischemic stroke	124	Diet high in sodium	3	Rate	2014	3.77211453962	6.45507833458	1.52439260692
26824	1	Deaths	6	People's Republic of China	1	Male	15	50-54 years	495	Ischemic stroke	124	Diet high in sodium	1	Number	2015	2783.67522141483	4747.62881176015	1068.29606019793
26825	1	Deaths	6	People's Republic of China	2	Female	15	50-54 years	495	Ischemic stroke	124	Diet high in sodium	1	Number	2015	1109.92288160876	2068.90042322114	361.832722065086
26826	1	Deaths	6	People's Republic of China	3	Both	15	50-54 years	495	Ischemic stroke	124	Diet high in sodium	1	Number	2015	3893.59810302359	6524.74023349042	1541.47413954491
26827	1	Deaths	6	People's Republic of China	1	Male	15	50-54 years	495	Ischemic stroke	124	Diet high in sodium	2	Percent	2015	0.242628943175674	0.415821090241609	0.0977304850260993
26828	1	Deaths	6	People's Republic of China	2	Female	15	50-54 years	495	Ischemic stroke	124	Diet high in sodium	2	Percent	2015	0.208568686544659	0.377579627443049	0.0675684502378647
26829	1	Deaths	6	People's Republic of China	3	Both	15	50-54 years	495	Ischemic stroke	124	Diet high in sodium	2	Percent	2015	0.23191053754355	0.402368821497458	0.0930086889396769
26830	1	Deaths	6	People's Republic of China	1	Male	15	50-54 years	495	Ischemic stroke	124	Diet high in sodium	3	Rate	2015	5.25319559872	8.95945855551	2.01602834928
26831	1	Deaths	6	People's Republic of China	2	Female	15	50-54 years	495	Ischemic stroke	124	Diet high in sodium	3	Rate	2015	2.13591993124	3.98136278018	0.69630578452
26832	1	Deaths	6	People's Republic of China	3	Both	15	50-54 years	495	Ischemic stroke	124	Diet high in sodium	3	Rate	2015	3.70978704069	6.21671680579	1.46870340367
26833	1	Deaths	6	People's Republic of China	1	Male	15	50-54 years	495	Ischemic stroke	124	Diet high in sodium	1	Number	2016	2967.44765972851	5187.04506955477	1121.61024042282
26834	1	Deaths	6	People's Republic of China	2	Female	15	50-54 years	495	Ischemic stroke	124	Diet high in sodium	1	Number	2016	1181.18653726243	2222.63392390111	382.275524559664
26835	1	Deaths	6	People's Republic of China	3	Both	15	50-54 years	495	Ischemic stroke	124	Diet high in sodium	1	Number	2016	4148.63419699094	7345.05660150514	1559.53902655998
26836	1	Deaths	6	People's Republic of China	1	Male	15	50-54 years	495	Ischemic stroke	124	Diet high in sodium	2	Percent	2016	0.242702854931683	0.412773970988373	0.0973289565599817
26837	1	Deaths	6	People's Republic of China	2	Female	15	50-54 years	495	Ischemic stroke	124	Diet high in sodium	2	Percent	2016	0.208545521005264	0.380186331647675	0.0680630992464136
26838	1	Deaths	6	People's Republic of China	3	Both	15	50-54 years	495	Ischemic stroke	124	Diet high in sodium	2	Percent	2016	0.231865955577345	0.401958218000757	0.0914370346132748
26839	1	Deaths	6	People's Republic of China	1	Male	15	50-54 years	495	Ischemic stroke	124	Diet high in sodium	3	Rate	2016	5.21783484266	9.12068133895	1.97219215415
26840	1	Deaths	6	People's Republic of China	2	Female	15	50-54 years	495	Ischemic stroke	124	Diet high in sodium	3	Rate	2016	2.10366290918	3.95845397733	0.68082289861
26841	1	Deaths	6	People's Republic of China	3	Both	15	50-54 years	495	Ischemic stroke	124	Diet high in sodium	3	Rate	2016	3.67069872942	6.49888340461	1.37987531593
26842	1	Deaths	6	People's Republic of China	1	Male	15	50-54 years	495	Ischemic stroke	124	Diet high in sodium	1	Number	2017	3102.57300475649	5505.28668287715	1206.79940406321
26843	1	Deaths	6	People's Republic of China	2	Female	15	50-54 years	495	Ischemic stroke	124	Diet high in sodium	1	Number	2017	1228.98186207033	2386.255789508	402.511414638728
26844	1	Deaths	6	People's Republic of China	3	Both	15	50-54 years	495	Ischemic stroke	124	Diet high in sodium	1	Number	2017	4331.55486682682	7890.84347229669	1673.95804382874
26845	1	Deaths	6	People's Republic of China	1	Male	15	50-54 years	495	Ischemic stroke	124	Diet high in sodium	2	Percent	2017	0.242629639061075	0.409729349414661	0.0968725489530181
26846	1	Deaths	6	People's Republic of China	2	Female	15	50-54 years	495	Ischemic stroke	124	Diet high in sodium	2	Percent	2017	0.208677923956167	0.382864767478531	0.0678510232060325
26847	1	Deaths	6	People's Republic of China	3	Both	15	50-54 years	495	Ischemic stroke	124	Diet high in sodium	2	Percent	2017	0.231931388946598	0.40314712852204	0.0919322396288898
26848	1	Deaths	6	People's Republic of China	1	Male	15	50-54 years	495	Ischemic stroke	124	Diet high in sodium	3	Rate	2017	5.1968797494	9.22147934408	2.02141621646
26849	1	Deaths	6	People's Republic of China	2	Female	15	50-54 years	495	Ischemic stroke	124	Diet high in sodium	3	Rate	2017	2.07657542199	4.03198800242	0.6801119988
26850	1	Deaths	6	People's Republic of China	3	Both	15	50-54 years	495	Ischemic stroke	124	Diet high in sodium	3	Rate	2017	3.64351998068	6.63744238262	1.40806240877
26851	1	Deaths	6	People's Republic of China	1	Male	15	50-54 years	495	Ischemic stroke	124	Diet high in sodium	1	Number	2018	3151.8663982163	5444.21656957775	1303.39615412688
26852	1	Deaths	6	People's Republic of China	2	Female	15	50-54 years	495	Ischemic stroke	124	Diet high in sodium	1	Number	2018	1238.30735534169	2421.43327040899	377.443842913781
26853	1	Deaths	6	People's Republic of China	3	Both	15	50-54 years	495	Ischemic stroke	124	Diet high in sodium	1	Number	2018	4390.17375355798	7801.57233140384	1754.32164552955
26854	1	Deaths	6	People's Republic of China	1	Male	15	50-54 years	495	Ischemic stroke	124	Diet high in sodium	2	Percent	2018	0.242891322678801	0.415025207704542	0.0966918055074941
26855	1	Deaths	6	People's Republic of China	2	Female	15	50-54 years	495	Ischemic stroke	124	Diet high in sodium	2	Percent	2018	0.208745896587995	0.386414278051251	0.067890377287575
26856	1	Deaths	6	People's Republic of China	3	Both	15	50-54 years	495	Ischemic stroke	124	Diet high in sodium	2	Percent	2018	0.232061449478742	0.400536887985583	0.0932336446902131
26857	1	Deaths	6	People's Republic of China	1	Male	15	50-54 years	495	Ischemic stroke	124	Diet high in sodium	3	Rate	2018	5.1605556317	8.91382404223	2.13405249896
26858	1	Deaths	6	People's Republic of China	2	Female	15	50-54 years	495	Ischemic stroke	124	Diet high in sodium	3	Rate	2018	2.04434629505	3.99759245046	0.62312956353
26859	1	Deaths	6	People's Republic of China	3	Both	15	50-54 years	495	Ischemic stroke	124	Diet high in sodium	3	Rate	2018	3.60890397095	6.41321436165	1.44212477872
26860	1	Deaths	6	People's Republic of China	1	Male	15	50-54 years	495	Ischemic stroke	124	Diet high in sodium	1	Number	2019	3124.12142469966	5589.39192558323	1158.05898610313
26861	1	Deaths	6	People's Republic of China	2	Female	15	50-54 years	495	Ischemic stroke	124	Diet high in sodium	1	Number	2019	1225.91384343985	2500.18592877911	407.996914409057
26862	1	Deaths	6	People's Republic of China	3	Both	15	50-54 years	495	Ischemic stroke	124	Diet high in sodium	1	Number	2019	4350.03526813951	7591.77248613473	1677.36256717573
26863	1	Deaths	6	People's Republic of China	1	Male	15	50-54 years	495	Ischemic stroke	124	Diet high in sodium	2	Percent	2019	0.242824304552864	0.413468727862915	0.095962988696058
26864	1	Deaths	6	People's Republic of China	2	Female	15	50-54 years	495	Ischemic stroke	124	Diet high in sodium	2	Percent	2019	0.208696945931804	0.390024908672956	0.0689466974387622
26865	1	Deaths	6	People's Republic of China	3	Both	15	50-54 years	495	Ischemic stroke	124	Diet high in sodium	2	Percent	2019	0.23225427166857	0.39734790935008	0.0946308788746724
26866	1	Deaths	6	People's Republic of China	1	Male	15	50-54 years	495	Ischemic stroke	124	Diet high in sodium	3	Rate	2019	5.08032508348	9.08925234994	1.8831906048
26867	1	Deaths	6	People's Republic of China	2	Female	15	50-54 years	495	Ischemic stroke	124	Diet high in sodium	3	Rate	2019	2.01522866623	4.10995143055	0.67068912065
26868	1	Deaths	6	People's Republic of China	3	Both	15	50-54 years	495	Ischemic stroke	124	Diet high in sodium	3	Rate	2019	3.55607091232	6.20612929478	1.37121192516
26869	1	Deaths	6	People's Republic of China	1	Male	15	50-54 years	495	Ischemic stroke	124	Diet high in sodium	1	Number	2020	3103.68245919729	5706.11776317861	1121.67569876996
26870	1	Deaths	6	People's Republic of China	2	Female	15	50-54 years	495	Ischemic stroke	124	Diet high in sodium	1	Number	2020	1190.3847005026	2315.9150231932	358.756596410122
26871	1	Deaths	6	People's Republic of China	3	Both	15	50-54 years	495	Ischemic stroke	124	Diet high in sodium	1	Number	2020	4294.06715969989	7888.90517287247	1660.62932255327
26872	1	Deaths	6	People's Republic of China	1	Male	15	50-54 years	495	Ischemic stroke	124	Diet high in sodium	2	Percent	2020	0.243042047854965	0.416789776473471	0.0965414310668633
26873	1	Deaths	6	People's Republic of China	2	Female	15	50-54 years	495	Ischemic stroke	124	Diet high in sodium	2	Percent	2020	0.208595618989464	0.386941924437839	0.0697213215156583
26874	1	Deaths	6	People's Republic of China	3	Both	15	50-54 years	495	Ischemic stroke	124	Diet high in sodium	2	Percent	2020	0.232400302011834	0.397955695090815	0.0941857238523509
26875	1	Deaths	6	People's Republic of China	1	Male	15	50-54 years	495	Ischemic stroke	124	Diet high in sodium	3	Rate	2020	5.05571079044	9.29492031679	1.82714179308
26876	1	Deaths	6	People's Republic of China	2	Female	15	50-54 years	495	Ischemic stroke	124	Diet high in sodium	3	Rate	2020	1.96958450385	3.83186237187	0.59359082206
26877	1	Deaths	6	People's Republic of China	3	Both	15	50-54 years	495	Ischemic stroke	124	Diet high in sodium	3	Rate	2020	3.52469634814	6.47544489165	1.36309328456
26878	1	Deaths	6	People's Republic of China	1	Male	15	50-54 years	495	Ischemic stroke	124	Diet high in sodium	1	Number	2021	3060.62113867882	5571.04969393312	1270.03465692701
26879	1	Deaths	6	People's Republic of China	2	Female	15	50-54 years	495	Ischemic stroke	124	Diet high in sodium	1	Number	2021	1149.22945158034	2345.02895899477	368.358339599454
26880	1	Deaths	6	People's Republic of China	3	Both	15	50-54 years	495	Ischemic stroke	124	Diet high in sodium	1	Number	2021	4209.85059025917	7612.12256709797	1696.69011782057
26881	1	Deaths	6	People's Republic of China	1	Male	15	50-54 years	495	Ischemic stroke	124	Diet high in sodium	2	Percent	2021	0.243083936197215	0.413274670786851	0.0973743159649412
26882	1	Deaths	6	People's Republic of China	2	Female	15	50-54 years	495	Ischemic stroke	124	Diet high in sodium	2	Percent	2021	0.208476124594025	0.387915496379951	0.0687892550524308
26883	1	Deaths	6	People's Republic of China	3	Both	15	50-54 years	495	Ischemic stroke	124	Diet high in sodium	2	Percent	2021	0.232471211692836	0.399368749836501	0.0940302367604374
26884	1	Deaths	6	People's Republic of China	1	Male	15	50-54 years	495	Ischemic stroke	124	Diet high in sodium	3	Rate	2021	5.00583783676	9.11180119484	2.07722133893
26885	1	Deaths	6	People's Republic of China	2	Female	15	50-54 years	495	Ischemic stroke	124	Diet high in sodium	3	Rate	2021	1.92442732288	3.92683793079	0.61682969607
26886	1	Deaths	6	People's Republic of China	3	Both	15	50-54 years	495	Ischemic stroke	124	Diet high in sodium	3	Rate	2021	3.48327341975	6.2983480381	1.40385875039
26887	1	Deaths	6	People's Republic of China	1	Male	16	55-59 years	495	Ischemic stroke	124	Diet high in sodium	1	Number	1990	3465.49560283493	6263.62859306229	1494.64652923233
26888	1	Deaths	6	People's Republic of China	2	Female	16	55-59 years	495	Ischemic stroke	124	Diet high in sodium	1	Number	1990	2039.04728711083	3753.26138231618	712.443280637401
26889	1	Deaths	6	People's Republic of China	3	Both	16	55-59 years	495	Ischemic stroke	124	Diet high in sodium	1	Number	1990	5504.54288994576	9581.1557837761	2449.91290558731
26890	1	Deaths	6	People's Republic of China	1	Male	16	55-59 years	495	Ischemic stroke	124	Diet high in sodium	2	Percent	1990	0.263923424820021	0.435464371144975	0.122961672416959
26891	1	Deaths	6	People's Republic of China	2	Female	16	55-59 years	495	Ischemic stroke	124	Diet high in sodium	2	Percent	1990	0.225970965455841	0.389863228970036	0.0827010491650013
26892	1	Deaths	6	People's Republic of China	3	Both	16	55-59 years	495	Ischemic stroke	124	Diet high in sodium	2	Percent	1990	0.24834040952025	0.411426042817381	0.115180752873056
26893	1	Deaths	6	People's Republic of China	1	Male	16	55-59 years	495	Ischemic stroke	124	Diet high in sodium	3	Rate	1990	15.24719206057	27.55817900227	6.57601835513
26894	1	Deaths	6	People's Republic of China	2	Female	16	55-59 years	495	Ischemic stroke	124	Diet high in sodium	3	Rate	1990	9.87893473319	18.18409237827	3.45170056379
26895	1	Deaths	6	People's Republic of China	3	Both	16	55-59 years	495	Ischemic stroke	124	Diet high in sodium	3	Rate	1990	12.69231459881	22.09212388008	5.64898229682
26896	1	Deaths	6	People's Republic of China	1	Male	16	55-59 years	495	Ischemic stroke	124	Diet high in sodium	1	Number	1991	3525.04599587544	5978.0862826081	1612.8892889816
26897	1	Deaths	6	People's Republic of China	2	Female	16	55-59 years	495	Ischemic stroke	124	Diet high in sodium	1	Number	1991	2041.77652879075	3679.1033615049	740.807716798867
26898	1	Deaths	6	People's Republic of China	3	Both	16	55-59 years	495	Ischemic stroke	124	Diet high in sodium	1	Number	1991	5566.82252466618	9522.41145032874	2443.67183523447
26899	1	Deaths	6	People's Republic of China	1	Male	16	55-59 years	495	Ischemic stroke	124	Diet high in sodium	2	Percent	1991	0.264326316480233	0.431537753667696	0.124195267905689
26900	1	Deaths	6	People's Republic of China	2	Female	16	55-59 years	495	Ischemic stroke	124	Diet high in sodium	2	Percent	1991	0.226499049329568	0.389640333301038	0.0835991930453457
26901	1	Deaths	6	People's Republic of China	3	Both	16	55-59 years	495	Ischemic stroke	124	Diet high in sodium	2	Percent	1991	0.249015408417221	0.412869690111208	0.115359565163037
26902	1	Deaths	6	People's Republic of China	1	Male	16	55-59 years	495	Ischemic stroke	124	Diet high in sodium	3	Rate	1991	15.17753326546	25.73940979047	6.94449969325
26903	1	Deaths	6	People's Republic of China	2	Female	16	55-59 years	495	Ischemic stroke	124	Diet high in sodium	3	Rate	1991	9.66585589592	17.41702993302	3.50701486485
26904	1	Deaths	6	People's Republic of China	3	Both	16	55-59 years	495	Ischemic stroke	124	Diet high in sodium	3	Rate	1991	12.55230142693	21.47152676525	5.5100922166
26905	1	Deaths	6	People's Republic of China	1	Male	16	55-59 years	495	Ischemic stroke	124	Diet high in sodium	1	Number	1992	3601.63231334226	6262.36090865159	1568.02523792853
26906	1	Deaths	6	People's Republic of China	2	Female	16	55-59 years	495	Ischemic stroke	124	Diet high in sodium	1	Number	1992	2037.75720923674	3698.02508041154	741.424392226408
26907	1	Deaths	6	People's Republic of China	3	Both	16	55-59 years	495	Ischemic stroke	124	Diet high in sodium	1	Number	1992	5639.38952257901	9646.50210901202	2597.38456044388
26908	1	Deaths	6	People's Republic of China	1	Male	16	55-59 years	495	Ischemic stroke	124	Diet high in sodium	2	Percent	1992	0.264745802604566	0.433540492714851	0.123707573189676
26909	1	Deaths	6	People's Republic of China	2	Female	16	55-59 years	495	Ischemic stroke	124	Diet high in sodium	2	Percent	1992	0.226824349669297	0.389601055352151	0.0834399469989928
26910	1	Deaths	6	People's Republic of China	3	Both	16	55-59 years	495	Ischemic stroke	124	Diet high in sodium	2	Percent	1992	0.249613068347246	0.411685372463768	0.117806482161697
26911	1	Deaths	6	People's Republic of China	1	Male	16	55-59 years	495	Ischemic stroke	124	Diet high in sodium	3	Rate	1992	15.2554674748	26.52554032334	6.64169907858
26912	1	Deaths	6	People's Republic of China	2	Female	16	55-59 years	495	Ischemic stroke	124	Diet high in sodium	3	Rate	1992	9.49104405124	17.22389634136	3.45325318217
26913	1	Deaths	6	People's Republic of China	3	Both	16	55-59 years	495	Ischemic stroke	124	Diet high in sodium	3	Rate	1992	12.50998321966	21.39905020375	5.76183594626
26914	1	Deaths	6	People's Republic of China	1	Male	16	55-59 years	495	Ischemic stroke	124	Diet high in sodium	1	Number	1993	3575.18773872012	6104.78452295254	1598.31542768722
26915	1	Deaths	6	People's Republic of China	2	Female	16	55-59 years	495	Ischemic stroke	124	Diet high in sodium	1	Number	1993	2034.76233894032	3720.91914483802	778.271954796883
26916	1	Deaths	6	People's Republic of China	3	Both	16	55-59 years	495	Ischemic stroke	124	Diet high in sodium	1	Number	1993	5609.95007766045	9426.68039648842	2501.90230654096
26917	1	Deaths	6	People's Republic of China	1	Male	16	55-59 years	495	Ischemic stroke	124	Diet high in sodium	2	Percent	1993	0.264602256879697	0.430139620966311	0.122789817353328
26918	1	Deaths	6	People's Republic of China	2	Female	16	55-59 years	495	Ischemic stroke	124	Diet high in sodium	2	Percent	1993	0.226416466469206	0.393596882370186	0.0839066483895602
26919	1	Deaths	6	People's Republic of China	3	Both	16	55-59 years	495	Ischemic stroke	124	Diet high in sodium	2	Percent	1993	0.249290649647208	0.413918046032568	0.116250234526443
26920	1	Deaths	6	People's Republic of China	1	Male	16	55-59 years	495	Ischemic stroke	124	Diet high in sodium	3	Rate	1993	15.03625715263	25.67504608342	6.72207546514
26921	1	Deaths	6	People's Republic of China	2	Female	16	55-59 years	495	Ischemic stroke	124	Diet high in sodium	3	Rate	1993	9.42233218359	17.23038388316	3.60392796099
26922	1	Deaths	6	People's Republic of China	3	Both	16	55-59 years	495	Ischemic stroke	124	Diet high in sodium	3	Rate	1993	12.36428516966	20.77632831164	5.51417270323
26923	1	Deaths	6	People's Republic of China	1	Male	16	55-59 years	495	Ischemic stroke	124	Diet high in sodium	1	Number	1994	3472.61494058785	5889.04316660655	1558.57627000868
26924	1	Deaths	6	People's Republic of China	2	Female	16	55-59 years	495	Ischemic stroke	124	Diet high in sodium	1	Number	1994	1969.82280472945	3471.50979846395	725.202585672099
26925	1	Deaths	6	People's Republic of China	3	Both	16	55-59 years	495	Ischemic stroke	124	Diet high in sodium	1	Number	1994	5442.4377453173	9238.90344191791	2471.76097544079
26926	1	Deaths	6	People's Republic of China	1	Male	16	55-59 years	495	Ischemic stroke	124	Diet high in sodium	2	Percent	1994	0.264250390850792	0.432314247376223	0.122008714558157
26927	1	Deaths	6	People's Republic of China	2	Female	16	55-59 years	495	Ischemic stroke	124	Diet high in sodium	2	Percent	1994	0.22583346883987	0.395843095876541	0.0810300230652119
26928	1	Deaths	6	People's Republic of China	3	Both	16	55-59 years	495	Ischemic stroke	124	Diet high in sodium	2	Percent	1994	0.248877090440949	0.413494766275754	0.116273281475737
26929	1	Deaths	6	People's Republic of China	1	Male	16	55-59 years	495	Ischemic stroke	124	Diet high in sodium	3	Rate	1994	14.61321536543	24.78185965397	6.55869167378
26930	1	Deaths	6	People's Republic of China	2	Female	16	55-59 years	495	Ischemic stroke	124	Diet high in sodium	3	Rate	1994	9.19582060405	16.20621979562	3.38549886996
26931	1	Deaths	6	People's Republic of China	3	Both	16	55-59 years	495	Ischemic stroke	124	Diet high in sodium	3	Rate	1994	12.04495589483	20.44712125008	5.47038906552
26932	1	Deaths	6	People's Republic of China	1	Male	16	55-59 years	495	Ischemic stroke	124	Diet high in sodium	1	Number	1995	3434.50923309547	5847.34894633472	1570.56120798548
26933	1	Deaths	6	People's Republic of China	2	Female	16	55-59 years	495	Ischemic stroke	124	Diet high in sodium	1	Number	1995	1893.99257851641	3456.8400612158	647.324506328518
26934	1	Deaths	6	People's Republic of China	3	Both	16	55-59 years	495	Ischemic stroke	124	Diet high in sodium	1	Number	1995	5328.50181161189	8995.38265563499	2481.91332285961
26935	1	Deaths	6	People's Republic of China	1	Male	16	55-59 years	495	Ischemic stroke	124	Diet high in sodium	2	Percent	1995	0.263969483405392	0.433793206269411	0.120335676960037
26936	1	Deaths	6	People's Republic of China	2	Female	16	55-59 years	495	Ischemic stroke	124	Diet high in sodium	2	Percent	1995	0.225323392515167	0.393049559444892	0.0778058298474212
26937	1	Deaths	6	People's Republic of China	3	Both	16	55-59 years	495	Ischemic stroke	124	Diet high in sodium	2	Percent	1995	0.248789484918078	0.414431734865477	0.116148567954219
26938	1	Deaths	6	People's Republic of China	1	Male	16	55-59 years	495	Ischemic stroke	124	Diet high in sodium	3	Rate	1995	14.49663321828	24.68092738184	6.62914210847
26939	1	Deaths	6	People's Republic of China	2	Female	16	55-59 years	495	Ischemic stroke	124	Diet high in sodium	3	Rate	1995	8.85543612026	16.16259043845	3.02659095917
26940	1	Deaths	6	People's Republic of China	3	Both	16	55-59 years	495	Ischemic stroke	124	Diet high in sodium	3	Rate	1995	11.8201854884	19.95440656454	5.50561431328
26941	1	Deaths	6	People's Republic of China	1	Male	16	55-59 years	495	Ischemic stroke	124	Diet high in sodium	1	Number	1996	3352.11622803687	5554.62302483343	1471.51190485967
26942	1	Deaths	6	People's Republic of China	2	Female	16	55-59 years	495	Ischemic stroke	124	Diet high in sodium	1	Number	1996	1814.12926542474	3263.96394575807	664.090338036956
26943	1	Deaths	6	People's Republic of China	3	Both	16	55-59 years	495	Ischemic stroke	124	Diet high in sodium	1	Number	1996	5166.24549346161	8650.35620027477	2333.28210271287
26944	1	Deaths	6	People's Republic of China	1	Male	16	55-59 years	495	Ischemic stroke	124	Diet high in sodium	2	Percent	1996	0.2636054183248	0.433198693610332	0.120253072967893
26945	1	Deaths	6	People's Republic of China	2	Female	16	55-59 years	495	Ischemic stroke	124	Diet high in sodium	2	Percent	1996	0.224746101425557	0.393296142976311	0.0766963004448
26946	1	Deaths	6	People's Republic of China	3	Both	16	55-59 years	495	Ischemic stroke	124	Diet high in sodium	2	Percent	1996	0.2484731268258	0.413197122094362	0.114573380195091
26947	1	Deaths	6	People's Republic of China	1	Male	16	55-59 years	495	Ischemic stroke	124	Diet high in sodium	3	Rate	1996	14.21005191295	23.54676155904	6.23792826266
26948	1	Deaths	6	People's Republic of China	2	Female	16	55-59 years	495	Ischemic stroke	124	Diet high in sodium	3	Rate	1996	8.4991958072	15.29167144335	3.11126330644
26949	1	Deaths	6	People's Republic of China	3	Both	16	55-59 years	495	Ischemic stroke	124	Diet high in sodium	3	Rate	1996	11.49728808337	19.25104747427	5.19263293791
26950	1	Deaths	6	People's Republic of China	1	Male	16	55-59 years	495	Ischemic stroke	124	Diet high in sodium	1	Number	1997	3242.09349163307	5717.47565940267	1416.94568632019
26951	1	Deaths	6	People's Republic of China	2	Female	16	55-59 years	495	Ischemic stroke	124	Diet high in sodium	1	Number	1997	1720.29368012509	3052.00970992701	581.965720466368
26952	1	Deaths	6	People's Republic of China	3	Both	16	55-59 years	495	Ischemic stroke	124	Diet high in sodium	1	Number	1997	4962.38717175817	8686.01866696025	2086.86373596156
26953	1	Deaths	6	People's Republic of China	1	Male	16	55-59 years	495	Ischemic stroke	124	Diet high in sodium	2	Percent	1997	0.263127424871556	0.431706420186659	0.118268885617324
26954	1	Deaths	6	People's Republic of China	2	Female	16	55-59 years	495	Ischemic stroke	124	Diet high in sodium	2	Percent	1997	0.224134228412623	0.393287620841855	0.0786844288984163
26955	1	Deaths	6	People's Republic of China	3	Both	16	55-59 years	495	Ischemic stroke	124	Diet high in sodium	2	Percent	1997	0.248108680007388	0.414424182978031	0.113493024184981
26956	1	Deaths	6	People's Republic of China	1	Male	16	55-59 years	495	Ischemic stroke	124	Diet high in sodium	3	Rate	1997	13.76199383306	24.26946199067	6.01463154818
26957	1	Deaths	6	People's Republic of China	2	Female	16	55-59 years	495	Ischemic stroke	124	Diet high in sodium	3	Rate	1997	8.03915875807	14.2624430193	2.71960239849
26958	1	Deaths	6	People's Republic of China	3	Both	16	55-59 years	495	Ischemic stroke	124	Diet high in sodium	3	Rate	1997	11.03801588133	19.32062305358	4.64188590339
26959	1	Deaths	6	People's Republic of China	1	Male	16	55-59 years	495	Ischemic stroke	124	Diet high in sodium	1	Number	1998	3204.2192084013	5340.71232460971	1400.49545097845
26960	1	Deaths	6	People's Republic of China	2	Female	16	55-59 years	495	Ischemic stroke	124	Diet high in sodium	1	Number	1998	1698.83404784163	3073.90887298353	607.332812857624
26961	1	Deaths	6	People's Republic of China	3	Both	16	55-59 years	495	Ischemic stroke	124	Diet high in sodium	1	Number	1998	4903.05325624294	8189.31211556307	2171.48353297527
26962	1	Deaths	6	People's Republic of China	1	Male	16	55-59 years	495	Ischemic stroke	124	Diet high in sodium	2	Percent	1998	0.262599705128619	0.430876229841518	0.116897319122619
26963	1	Deaths	6	People's Republic of China	2	Female	16	55-59 years	495	Ischemic stroke	124	Diet high in sodium	2	Percent	1998	0.223258043928552	0.392279352119344	0.0797837727020868
26964	1	Deaths	6	People's Republic of China	3	Both	16	55-59 years	495	Ischemic stroke	124	Diet high in sodium	2	Percent	1998	0.247406439163152	0.412051285376543	0.113136959477158
26965	1	Deaths	6	People's Republic of China	1	Male	16	55-59 years	495	Ischemic stroke	124	Diet high in sodium	3	Rate	1998	13.48765358779	22.48088319223	5.89516392778
26966	1	Deaths	6	People's Republic of China	2	Female	16	55-59 years	495	Ischemic stroke	124	Diet high in sodium	3	Rate	1998	7.86618820683	14.23325942652	2.81216062051
26967	1	Deaths	6	People's Republic of China	3	Both	16	55-59 years	495	Ischemic stroke	124	Diet high in sodium	3	Rate	1998	10.81078632284	18.05668810545	4.78792361651
26968	1	Deaths	6	People's Republic of China	1	Male	16	55-59 years	495	Ischemic stroke	124	Diet high in sodium	1	Number	1999	3199.01856537442	5344.04262918813	1422.4072455588
26969	1	Deaths	6	People's Republic of China	2	Female	16	55-59 years	495	Ischemic stroke	124	Diet high in sodium	1	Number	1999	1721.98987853621	3160.51247759213	578.309005005639
26970	1	Deaths	6	People's Republic of China	3	Both	16	55-59 years	495	Ischemic stroke	124	Diet high in sodium	1	Number	1999	4921.00844391063	8322.00081350496	2179.28220699635
26971	1	Deaths	6	People's Republic of China	1	Male	16	55-59 years	495	Ischemic stroke	124	Diet high in sodium	2	Percent	1999	0.26206028594808	0.428800886430837	0.115752383943473
26972	1	Deaths	6	People's Republic of China	2	Female	16	55-59 years	495	Ischemic stroke	124	Diet high in sodium	2	Percent	1999	0.222378643735678	0.390774381954418	0.0793788644749448
26973	1	Deaths	6	People's Republic of China	3	Both	16	55-59 years	495	Ischemic stroke	124	Diet high in sodium	2	Percent	1999	0.246619034677352	0.408995535747458	0.111023750121287
26974	1	Deaths	6	People's Republic of China	1	Male	16	55-59 years	495	Ischemic stroke	124	Diet high in sodium	3	Rate	1999	13.38681495031	22.36301800116	5.95229511525
26975	1	Deaths	6	People's Republic of China	2	Female	16	55-59 years	495	Ischemic stroke	124	Diet high in sodium	3	Rate	1999	7.82691707115	14.36539748159	2.62857330354
26976	1	Deaths	6	People's Republic of China	3	Both	16	55-59 years	495	Ischemic stroke	124	Diet high in sodium	3	Rate	1999	10.72169866139	18.131646389	4.74813392171
26977	1	Deaths	6	People's Republic of China	1	Male	16	55-59 years	495	Ischemic stroke	124	Diet high in sodium	1	Number	2000	3290.50848207925	5628.35455697977	1463.67809039799
26978	1	Deaths	6	People's Republic of China	2	Female	16	55-59 years	495	Ischemic stroke	124	Diet high in sodium	1	Number	2000	1773.39991959516	3123.22678195733	614.425795301609
26979	1	Deaths	6	People's Republic of China	3	Both	16	55-59 years	495	Ischemic stroke	124	Diet high in sodium	1	Number	2000	5063.9084016744	8510.19735021964	2313.21867342571
26980	1	Deaths	6	People's Republic of China	1	Male	16	55-59 years	495	Ischemic stroke	124	Diet high in sodium	2	Percent	2000	0.261638225890442	0.426745576502816	0.114845778550457
26981	1	Deaths	6	People's Republic of China	2	Female	16	55-59 years	495	Ischemic stroke	124	Diet high in sodium	2	Percent	2000	0.221839569250814	0.387739398408141	0.0773732601550872
26982	1	Deaths	6	People's Republic of China	3	Both	16	55-59 years	495	Ischemic stroke	124	Diet high in sodium	2	Percent	2000	0.246160493941446	0.410350416228385	0.111951587746267
26983	1	Deaths	6	People's Republic of China	1	Male	16	55-59 years	495	Ischemic stroke	124	Diet high in sodium	3	Rate	2000	13.55074843343	23.17830727718	6.02761965165
26984	1	Deaths	6	People's Republic of China	2	Female	16	55-59 years	495	Ischemic stroke	124	Diet high in sodium	3	Rate	2000	7.88585321758	13.88818601804	2.73219344453
26985	1	Deaths	6	People's Republic of China	3	Both	16	55-59 years	495	Ischemic stroke	124	Diet high in sodium	3	Rate	2000	10.82697405101	18.19536977591	4.94581587282
26986	1	Deaths	6	People's Republic of China	1	Male	16	55-59 years	495	Ischemic stroke	124	Diet high in sodium	1	Number	2001	3438.70169187074	5791.10971608752	1474.83186567178
26987	1	Deaths	6	People's Republic of China	2	Female	16	55-59 years	495	Ischemic stroke	124	Diet high in sodium	1	Number	2001	1846.39927113571	3384.49745232544	646.916760797731
26988	1	Deaths	6	People's Republic of China	3	Both	16	55-59 years	495	Ischemic stroke	124	Diet high in sodium	1	Number	2001	5285.10096300644	9063.18494737604	2317.25704603057
26989	1	Deaths	6	People's Republic of China	1	Male	16	55-59 years	495	Ischemic stroke	124	Diet high in sodium	2	Percent	2001	0.261106710854685	0.424366846503416	0.113473885138692
26990	1	Deaths	6	People's Republic of China	2	Female	16	55-59 years	495	Ischemic stroke	124	Diet high in sodium	2	Percent	2001	0.220754957020955	0.386960166552817	0.0775862157873464
26991	1	Deaths	6	People's Republic of China	3	Both	16	55-59 years	495	Ischemic stroke	124	Diet high in sodium	2	Percent	2001	0.245435433279067	0.409968937128057	0.110992855092113
26992	1	Deaths	6	People's Republic of China	1	Male	16	55-59 years	495	Ischemic stroke	124	Diet high in sodium	3	Rate	2001	13.62584604767	22.94725640875	5.84401723341
26993	1	Deaths	6	People's Republic of China	2	Female	16	55-59 years	495	Ischemic stroke	124	Diet high in sodium	3	Rate	2001	7.85306954015	14.39487886886	2.75145380994
26994	1	Deaths	6	People's Republic of China	3	Both	16	55-59 years	495	Ischemic stroke	124	Diet high in sodium	3	Rate	2001	10.8415826519	18.59174865045	4.75350120388
26995	1	Deaths	6	People's Republic of China	1	Male	16	55-59 years	495	Ischemic stroke	124	Diet high in sodium	1	Number	2002	3626.61374948452	6111.69204453904	1555.26491930287
26996	1	Deaths	6	People's Republic of China	2	Female	16	55-59 years	495	Ischemic stroke	124	Diet high in sodium	1	Number	2002	1963.29918426566	3574.02609013518	645.744941389575
26997	1	Deaths	6	People's Republic of China	3	Both	16	55-59 years	495	Ischemic stroke	124	Diet high in sodium	1	Number	2002	5589.91293375018	9459.8701869123	2409.44604437146
26998	1	Deaths	6	People's Republic of China	1	Male	16	55-59 years	495	Ischemic stroke	124	Diet high in sodium	2	Percent	2002	0.260647135203419	0.425022848118653	0.112458885689165
26999	1	Deaths	6	People's Republic of China	2	Female	16	55-59 years	495	Ischemic stroke	124	Diet high in sodium	2	Percent	2002	0.219763661278921	0.389047637276975	0.0774262882189413
27000	1	Deaths	6	People's Republic of China	3	Both	16	55-59 years	495	Ischemic stroke	124	Diet high in sodium	2	Percent	2002	0.24463609737737	0.410780370660456	0.110443102733318
27001	1	Deaths	6	People's Republic of China	1	Male	16	55-59 years	495	Ischemic stroke	124	Diet high in sodium	3	Rate	2002	13.68338270095	23.05969892926	5.86808702615
27002	1	Deaths	6	People's Republic of China	2	Female	16	55-59 years	495	Ischemic stroke	124	Diet high in sodium	3	Rate	2002	7.91500099622	14.4086139752	2.60330768502
27003	1	Deaths	6	People's Republic of China	3	Both	16	55-59 years	495	Ischemic stroke	124	Diet high in sodium	3	Rate	2002	10.89469676512	18.43721330642	4.69599157205
27004	1	Deaths	6	People's Republic of China	1	Male	16	55-59 years	495	Ischemic stroke	124	Diet high in sodium	1	Number	2003	3763.7769237977	6262.29321862939	1660.08260259521
27005	1	Deaths	6	People's Republic of China	2	Female	16	55-59 years	495	Ischemic stroke	124	Diet high in sodium	1	Number	2003	2075.15080012571	3753.65328737031	666.219983759702
27006	1	Deaths	6	People's Republic of China	3	Both	16	55-59 years	495	Ischemic stroke	124	Diet high in sodium	1	Number	2003	5838.92772392341	9603.62654496314	2532.38351570985
27007	1	Deaths	6	People's Republic of China	1	Male	16	55-59 years	495	Ischemic stroke	124	Diet high in sodium	2	Percent	2003	0.260841682920851	0.424076575777326	0.112643539041466
27008	1	Deaths	6	People's Republic of China	2	Female	16	55-59 years	495	Ischemic stroke	124	Diet high in sodium	2	Percent	2003	0.219982159129464	0.388821816212702	0.0755862397956207
27009	1	Deaths	6	People's Republic of China	3	Both	16	55-59 years	495	Ischemic stroke	124	Diet high in sodium	2	Percent	2003	0.244723025370688	0.4068890883425	0.108517604248641
27010	1	Deaths	6	People's Republic of China	1	Male	16	55-59 years	495	Ischemic stroke	124	Diet high in sodium	3	Rate	2003	13.66041280152	22.72863460896	6.02517473676
27011	1	Deaths	6	People's Republic of China	2	Female	16	55-59 years	495	Ischemic stroke	124	Diet high in sodium	3	Rate	2003	8.01389400994	14.49599691416	2.57283294151
27012	1	Deaths	6	People's Republic of China	3	Both	16	55-59 years	495	Ischemic stroke	124	Diet high in sodium	3	Rate	2003	10.92473645583	17.96855415663	4.73813409282
27013	1	Deaths	6	People's Republic of China	1	Male	16	55-59 years	495	Ischemic stroke	124	Diet high in sodium	1	Number	2004	4193.30402820507	7095.46449761802	1780.89794233164
27014	1	Deaths	6	People's Republic of China	2	Female	16	55-59 years	495	Ischemic stroke	124	Diet high in sodium	1	Number	2004	2261.702059158	3996.12980264556	749.79395999719
27015	1	Deaths	6	People's Republic of China	3	Both	16	55-59 years	495	Ischemic stroke	124	Diet high in sodium	1	Number	2004	6455.00608736307	10871.2326999155	2807.6195389666
27016	1	Deaths	6	People's Republic of China	1	Male	16	55-59 years	495	Ischemic stroke	124	Diet high in sodium	2	Percent	2004	0.261044446143555	0.428218121844852	0.112580580645904
27017	1	Deaths	6	People's Republic of China	2	Female	16	55-59 years	495	Ischemic stroke	124	Diet high in sodium	2	Percent	2004	0.220172372858968	0.390517385941709	0.0739949565398221
27018	1	Deaths	6	People's Republic of China	3	Both	16	55-59 years	495	Ischemic stroke	124	Diet high in sodium	2	Percent	2004	0.24516720585596	0.409203020578273	0.109268764736851
27019	1	Deaths	6	People's Republic of China	1	Male	16	55-59 years	495	Ischemic stroke	124	Diet high in sodium	3	Rate	2004	13.90094020636	23.52169722356	5.90373501265
27020	1	Deaths	6	People's Republic of China	2	Female	16	55-59 years	495	Ischemic stroke	124	Diet high in sodium	3	Rate	2004	7.98507781649	14.10858132693	2.64719355614
27021	1	Deaths	6	People's Republic of China	3	Both	16	55-59 years	495	Ischemic stroke	124	Diet high in sodium	3	Rate	2004	11.03613733154	18.58656915511	4.80019296456
27022	1	Deaths	6	People's Republic of China	1	Male	16	55-59 years	495	Ischemic stroke	124	Diet high in sodium	1	Number	2005	4414.9280339192	7338.16682221082	1891.10358275179
27023	1	Deaths	6	People's Republic of China	2	Female	16	55-59 years	495	Ischemic stroke	124	Diet high in sodium	1	Number	2005	2310.74905551852	4169.37329494648	773.403751957288
27024	1	Deaths	6	People's Republic of China	3	Both	16	55-59 years	495	Ischemic stroke	124	Diet high in sodium	1	Number	2005	6725.67708943771	11193.8077986559	2899.6433295212
27025	1	Deaths	6	People's Republic of China	1	Male	16	55-59 years	495	Ischemic stroke	124	Diet high in sodium	2	Percent	2005	0.26126817492746	0.42875155712672	0.112777504154866
27026	1	Deaths	6	People's Republic of China	2	Female	16	55-59 years	495	Ischemic stroke	124	Diet high in sodium	2	Percent	2005	0.220170630262192	0.392376094334455	0.0737440022906516
27027	1	Deaths	6	People's Republic of China	3	Both	16	55-59 years	495	Ischemic stroke	124	Diet high in sodium	2	Percent	2005	0.245563323170063	0.409109374083183	0.109685829081776
27028	1	Deaths	6	People's Republic of China	1	Male	16	55-59 years	495	Ischemic stroke	124	Diet high in sodium	3	Rate	2005	14.05609590003	23.36300292801	6.02083048961
27029	1	Deaths	6	People's Republic of China	2	Female	16	55-59 years	495	Ischemic stroke	124	Diet high in sodium	3	Rate	2005	7.78163641644	14.04070554013	2.60450038331
27030	1	Deaths	6	People's Republic of China	3	Both	16	55-59 years	495	Ischemic stroke	124	Diet high in sodium	3	Rate	2005	11.00688983118	18.31919784326	4.7454039576
27031	1	Deaths	6	People's Republic of China	1	Male	16	55-59 years	495	Ischemic stroke	124	Diet high in sodium	1	Number	2006	4548.05203939093	7650.02369932311	1959.61786696522
27032	1	Deaths	6	People's Republic of China	2	Female	16	55-59 years	495	Ischemic stroke	124	Diet high in sodium	1	Number	2006	2338.6495930821	4292.37912170762	749.505046090827
27033	1	Deaths	6	People's Republic of China	3	Both	16	55-59 years	495	Ischemic stroke	124	Diet high in sodium	1	Number	2006	6886.70163247303	11643.8849445201	3016.87808874295
27034	1	Deaths	6	People's Republic of China	1	Male	16	55-59 years	495	Ischemic stroke	124	Diet high in sodium	2	Percent	2006	0.261487171106937	0.429991699394835	0.11357594195803
27035	1	Deaths	6	People's Republic of China	2	Female	16	55-59 years	495	Ischemic stroke	124	Diet high in sodium	2	Percent	2006	0.219989831861798	0.391052689856541	0.0738559421250315
27036	1	Deaths	6	People's Republic of China	3	Both	16	55-59 years	495	Ischemic stroke	124	Diet high in sodium	2	Percent	2006	0.245727664165884	0.408393855383657	0.108282108810656
27037	1	Deaths	6	People's Republic of China	1	Male	16	55-59 years	495	Ischemic stroke	124	Diet high in sodium	3	Rate	2006	13.68639538599	23.02111940548	5.89705322201
27038	1	Deaths	6	People's Republic of China	2	Female	16	55-59 years	495	Ischemic stroke	124	Diet high in sodium	3	Rate	2006	7.37419975213	13.53467451857	2.36332965035
27039	1	Deaths	6	People's Republic of China	3	Both	16	55-59 years	495	Ischemic stroke	124	Diet high in sodium	3	Rate	2006	10.60399552611	17.92900439829	4.64532420063
27040	1	Deaths	6	People's Republic of China	1	Male	16	55-59 years	495	Ischemic stroke	124	Diet high in sodium	1	Number	2007	4676.89376124621	7845.05933075966	1996.01730238201
27041	1	Deaths	6	People's Republic of China	2	Female	16	55-59 years	495	Ischemic stroke	124	Diet high in sodium	1	Number	2007	2327.46041049255	4352.24336217137	764.753666512145
27042	1	Deaths	6	People's Republic of China	3	Both	16	55-59 years	495	Ischemic stroke	124	Diet high in sodium	1	Number	2007	7004.35417173876	11802.9034304237	3011.69739776131
27043	1	Deaths	6	People's Republic of China	1	Male	16	55-59 years	495	Ischemic stroke	124	Diet high in sodium	2	Percent	2007	0.261553924376468	0.430025321045097	0.113716994471875
27044	1	Deaths	6	People's Republic of China	2	Female	16	55-59 years	495	Ischemic stroke	124	Diet high in sodium	2	Percent	2007	0.219696309774467	0.391094906742176	0.0726393166051271
27045	1	Deaths	6	People's Republic of China	3	Both	16	55-59 years	495	Ischemic stroke	124	Diet high in sodium	2	Percent	2007	0.245958873900606	0.407998967987445	0.109645576931068
27046	1	Deaths	6	People's Republic of China	1	Male	16	55-59 years	495	Ischemic stroke	124	Diet high in sodium	3	Rate	2007	13.3958739845	22.47034710658	5.71712714006
27047	1	Deaths	6	People's Republic of China	2	Female	16	55-59 years	495	Ischemic stroke	124	Diet high in sodium	3	Rate	2007	6.92146186102	12.94281368023	2.27424419852
27048	1	Deaths	6	People's Republic of China	3	Both	16	55-59 years	495	Ischemic stroke	124	Diet high in sodium	3	Rate	2007	10.21941779612	17.2205457356	4.39409447732
27049	1	Deaths	6	People's Republic of China	1	Male	16	55-59 years	495	Ischemic stroke	124	Diet high in sodium	1	Number	2008	4842.81229405986	8163.25302703289	2059.45973115561
27050	1	Deaths	6	People's Republic of China	2	Female	16	55-59 years	495	Ischemic stroke	124	Diet high in sodium	1	Number	2008	2322.57888090129	4303.94004071465	748.264745898885
27051	1	Deaths	6	People's Republic of China	3	Both	16	55-59 years	495	Ischemic stroke	124	Diet high in sodium	1	Number	2008	7165.39117496115	11978.0497143988	3017.74845815573
27052	1	Deaths	6	People's Republic of China	1	Male	16	55-59 years	495	Ischemic stroke	124	Diet high in sodium	2	Percent	2008	0.261548097805341	0.431642568081887	0.114174535507662
27053	1	Deaths	6	People's Republic of China	2	Female	16	55-59 years	495	Ischemic stroke	124	Diet high in sodium	2	Percent	2008	0.219936369714426	0.392719149048938	0.0702936357623736
27054	1	Deaths	6	People's Republic of China	3	Both	16	55-59 years	495	Ischemic stroke	124	Diet high in sodium	2	Percent	2008	0.246372510595716	0.409168877990469	0.109028978364077
27055	1	Deaths	6	People's Republic of China	1	Male	16	55-59 years	495	Ischemic stroke	124	Diet high in sodium	3	Rate	2008	12.9960218296	21.90665425336	5.5267026674
27056	1	Deaths	6	People's Republic of China	2	Female	16	55-59 years	495	Ischemic stroke	124	Diet high in sodium	3	Rate	2008	6.41182444111	11.88166661337	2.06569612151
27057	1	Deaths	6	People's Republic of China	3	Both	16	55-59 years	495	Ischemic stroke	124	Diet high in sodium	3	Rate	2008	9.75053285705	16.29951030612	4.10649673927
27058	1	Deaths	6	People's Republic of China	1	Male	16	55-59 years	495	Ischemic stroke	124	Diet high in sodium	1	Number	2009	4692.81902523005	7855.02415531262	1998.70393452509
27059	1	Deaths	6	People's Republic of China	2	Female	16	55-59 years	495	Ischemic stroke	124	Diet high in sodium	1	Number	2009	2213.77985055401	4157.87376584073	686.644964962917
27060	1	Deaths	6	People's Republic of China	3	Both	16	55-59 years	495	Ischemic stroke	124	Diet high in sodium	1	Number	2009	6906.59887578407	11717.4135739455	2964.11316146107
27061	1	Deaths	6	People's Republic of China	1	Male	16	55-59 years	495	Ischemic stroke	124	Diet high in sodium	2	Percent	2009	0.261655283967288	0.430947263037652	0.113345830101841
27062	1	Deaths	6	People's Republic of China	2	Female	16	55-59 years	495	Ischemic stroke	124	Diet high in sodium	2	Percent	2009	0.220370320888541	0.392400575385683	0.0711478064445683
27063	1	Deaths	6	People's Republic of China	3	Both	16	55-59 years	495	Ischemic stroke	124	Diet high in sodium	2	Percent	2009	0.246863069269243	0.411034061886915	0.10957423627494
27064	1	Deaths	6	People's Republic of China	1	Male	16	55-59 years	495	Ischemic stroke	124	Diet high in sodium	3	Rate	2009	12.13970921399	20.31992041494	5.17038574033
27065	1	Deaths	6	People's Republic of China	2	Female	16	55-59 years	495	Ischemic stroke	124	Diet high in sodium	3	Rate	2009	5.84539417259	10.97869378255	1.81305764249
27066	1	Deaths	6	People's Republic of China	3	Both	16	55-59 years	495	Ischemic stroke	124	Diet high in sodium	3	Rate	2009	9.02481565735	15.31108138574	3.87319074856
27067	1	Deaths	6	People's Republic of China	1	Male	16	55-59 years	495	Ischemic stroke	124	Diet high in sodium	1	Number	2010	4906.75021510698	8058.37889265927	2069.99645597463
27068	1	Deaths	6	People's Republic of China	2	Female	16	55-59 years	495	Ischemic stroke	124	Diet high in sodium	1	Number	2010	2225.77511368277	4133.69077117109	697.970336428408
27069	1	Deaths	6	People's Republic of China	3	Both	16	55-59 years	495	Ischemic stroke	124	Diet high in sodium	1	Number	2010	7132.52532878975	11817.4178509422	3033.21227800624
27070	1	Deaths	6	People's Republic of China	1	Male	16	55-59 years	495	Ischemic stroke	124	Diet high in sodium	2	Percent	2010	0.261752919493252	0.430529889897617	0.114532068717303
27071	1	Deaths	6	People's Republic of China	2	Female	16	55-59 years	495	Ischemic stroke	124	Diet high in sodium	2	Percent	2010	0.220620615046199	0.392098997021242	0.0701799832572212
27072	1	Deaths	6	People's Republic of China	3	Both	16	55-59 years	495	Ischemic stroke	124	Diet high in sodium	2	Percent	2010	0.247387626824912	0.413552785013698	0.109606708193224
27073	1	Deaths	6	People's Republic of China	1	Male	16	55-59 years	495	Ischemic stroke	124	Diet high in sodium	3	Rate	2010	11.87328147875	19.49954586243	5.0089467579
27074	1	Deaths	6	People's Republic of China	2	Female	16	55-59 years	495	Ischemic stroke	124	Diet high in sodium	3	Rate	2010	5.49861448147	10.21198044516	1.72428462154
27075	1	Deaths	6	People's Republic of China	3	Both	16	55-59 years	495	Ischemic stroke	124	Diet high in sodium	3	Rate	2010	8.71895507692	14.4458702378	3.70786507886
27076	1	Deaths	6	People's Republic of China	1	Male	16	55-59 years	495	Ischemic stroke	124	Diet high in sodium	1	Number	2011	5194.73217211324	8901.32276040998	2246.59702928184
27077	1	Deaths	6	People's Republic of China	2	Female	16	55-59 years	495	Ischemic stroke	124	Diet high in sodium	1	Number	2011	2222.16229228545	4087.87697720461	676.836979975932
27078	1	Deaths	6	People's Republic of China	3	Both	16	55-59 years	495	Ischemic stroke	124	Diet high in sodium	1	Number	2011	7416.89446439868	12637.9139567202	3116.4675716548
27079	1	Deaths	6	People's Republic of China	1	Male	16	55-59 years	495	Ischemic stroke	124	Diet high in sodium	2	Percent	2011	0.261609012318782	0.430533820443369	0.115155003140018
27080	1	Deaths	6	People's Republic of China	2	Female	16	55-59 years	495	Ischemic stroke	124	Diet high in sodium	2	Percent	2011	0.220494241556735	0.390003520212356	0.0704372377583826
27081	1	Deaths	6	People's Republic of China	3	Both	16	55-59 years	495	Ischemic stroke	124	Diet high in sodium	2	Percent	2011	0.247773715704094	0.414426866669704	0.108828673259451
27082	1	Deaths	6	People's Republic of China	1	Male	16	55-59 years	495	Ischemic stroke	124	Diet high in sodium	3	Rate	2011	12.17749201004	20.86648227517	5.26647312459
27083	1	Deaths	6	People's Republic of China	2	Female	16	55-59 years	495	Ischemic stroke	124	Diet high in sodium	3	Rate	2011	5.33640820588	9.8168258554	1.62538912056
27084	1	Deaths	6	People's Republic of China	3	Both	16	55-59 years	495	Ischemic stroke	124	Diet high in sodium	3	Rate	2011	8.79821320965	14.99159278188	3.696876946
27085	1	Deaths	6	People's Republic of China	1	Male	16	55-59 years	495	Ischemic stroke	124	Diet high in sodium	1	Number	2012	5404.51909974266	9064.49215605825	2321.86325915204
27086	1	Deaths	6	People's Republic of China	2	Female	16	55-59 years	495	Ischemic stroke	124	Diet high in sodium	1	Number	2012	2235.75834111817	4188.88364139554	704.736113170587
27087	1	Deaths	6	People's Republic of China	3	Both	16	55-59 years	495	Ischemic stroke	124	Diet high in sodium	1	Number	2012	7640.27744086084	13156.8912763342	3246.53378759072
27088	1	Deaths	6	People's Republic of China	1	Male	16	55-59 years	495	Ischemic stroke	124	Diet high in sodium	2	Percent	2012	0.261423350454906	0.429548632843281	0.115386518879339
27089	1	Deaths	6	People's Republic of China	2	Female	16	55-59 years	495	Ischemic stroke	124	Diet high in sodium	2	Percent	2012	0.220501212310389	0.39163703658532	0.0712461848742762
27090	1	Deaths	6	People's Republic of China	3	Both	16	55-59 years	495	Ischemic stroke	124	Diet high in sodium	2	Percent	2012	0.247938978102584	0.415432381828244	0.107741253572657
27091	1	Deaths	6	People's Republic of China	1	Male	16	55-59 years	495	Ischemic stroke	124	Diet high in sodium	3	Rate	2012	12.52359779789	21.00465405146	5.38032728957
27092	1	Deaths	6	People's Republic of China	2	Female	16	55-59 years	495	Ischemic stroke	124	Diet high in sodium	3	Rate	2012	5.32549632756	9.9777708702	1.67865619176
27093	1	Deaths	6	People's Republic of China	3	Both	16	55-59 years	495	Ischemic stroke	124	Diet high in sodium	3	Rate	2012	8.97411406232	15.45381616482	3.81331237544
27094	1	Deaths	6	People's Republic of China	1	Male	16	55-59 years	495	Ischemic stroke	124	Diet high in sodium	1	Number	2013	5243.70122113054	9105.2617054367	2111.48771927562
27095	1	Deaths	6	People's Republic of China	2	Female	16	55-59 years	495	Ischemic stroke	124	Diet high in sodium	1	Number	2013	2110.37678286494	3970.30051893269	666.098004670062
27096	1	Deaths	6	People's Republic of China	3	Both	16	55-59 years	495	Ischemic stroke	124	Diet high in sodium	1	Number	2013	7354.07800399549	12419.5614627057	3030.61423172104
27097	1	Deaths	6	People's Republic of China	1	Male	16	55-59 years	495	Ischemic stroke	124	Diet high in sodium	2	Percent	2013	0.261219333729137	0.429639719566554	0.114423497119159
27098	1	Deaths	6	People's Republic of China	2	Female	16	55-59 years	495	Ischemic stroke	124	Diet high in sodium	2	Percent	2013	0.220598576098393	0.392334041387722	0.0708043839492169
27099	1	Deaths	6	People's Republic of China	3	Both	16	55-59 years	495	Ischemic stroke	124	Diet high in sodium	2	Percent	2013	0.248118686087214	0.413696508267849	0.107572753969655
27100	1	Deaths	6	People's Republic of China	1	Male	16	55-59 years	495	Ischemic stroke	124	Diet high in sodium	3	Rate	2013	12.38873018015	21.51202475721	4.98858545323
27101	1	Deaths	6	People's Republic of China	2	Female	16	55-59 years	495	Ischemic stroke	124	Diet high in sodium	3	Rate	2013	5.13993713282	9.66988228426	1.6223178231
27102	1	Deaths	6	People's Republic of China	3	Both	16	55-59 years	495	Ischemic stroke	124	Diet high in sodium	3	Rate	2013	8.81944693388	14.89427542146	3.63449250595
27103	1	Deaths	6	People's Republic of China	1	Male	16	55-59 years	495	Ischemic stroke	124	Diet high in sodium	1	Number	2014	4938.21448916764	8352.45018003258	2059.9244733401
27104	1	Deaths	6	People's Republic of China	2	Female	16	55-59 years	495	Ischemic stroke	124	Diet high in sodium	1	Number	2014	1975.26001038703	3627.69537157804	650.222415913055
27105	1	Deaths	6	People's Republic of China	3	Both	16	55-59 years	495	Ischemic stroke	124	Diet high in sodium	1	Number	2014	6913.47449955467	11699.544016317	2851.746191558
27106	1	Deaths	6	People's Republic of China	1	Male	16	55-59 years	495	Ischemic stroke	124	Diet high in sodium	2	Percent	2014	0.261042712506442	0.431946819766571	0.113805518594739
27107	1	Deaths	6	People's Republic of China	2	Female	16	55-59 years	495	Ischemic stroke	124	Diet high in sodium	2	Percent	2014	0.220693839233204	0.388725367494983	0.0694513507399714
27108	1	Deaths	6	People's Republic of China	3	Both	16	55-59 years	495	Ischemic stroke	124	Diet high in sodium	2	Percent	2014	0.248104327229424	0.41489602723483	0.106225663464619
27109	1	Deaths	6	People's Republic of China	1	Male	16	55-59 years	495	Ischemic stroke	124	Diet high in sodium	3	Rate	2014	12.13348768079	20.52246851289	5.06135735405
27110	1	Deaths	6	People's Republic of China	2	Female	16	55-59 years	495	Ischemic stroke	124	Diet high in sodium	3	Rate	2014	5.0119166733	9.2047157452	1.64983878099
27111	1	Deaths	6	People's Republic of China	3	Both	16	55-59 years	495	Ischemic stroke	124	Diet high in sodium	3	Rate	2014	8.62994219712	14.60429030294	3.55977371372
27112	1	Deaths	6	People's Republic of China	1	Male	16	55-59 years	495	Ischemic stroke	124	Diet high in sodium	1	Number	2015	4666.85858637531	7782.29722134201	1972.85584183476
27113	1	Deaths	6	People's Republic of China	2	Female	16	55-59 years	495	Ischemic stroke	124	Diet high in sodium	1	Number	2015	1868.42216355073	3429.63013863474	583.962507954229
27114	1	Deaths	6	People's Republic of China	3	Both	16	55-59 years	495	Ischemic stroke	124	Diet high in sodium	1	Number	2015	6535.28074992604	10973.8468836005	2604.68930503261
27115	1	Deaths	6	People's Republic of China	1	Male	16	55-59 years	495	Ischemic stroke	124	Diet high in sodium	2	Percent	2015	0.260567096872101	0.430848753661909	0.113085304480379
27116	1	Deaths	6	People's Republic of China	2	Female	16	55-59 years	495	Ischemic stroke	124	Diet high in sodium	2	Percent	2015	0.220628221247572	0.388076072954806	0.0708724991231048
[truncated: 35,633 more rows]
